# Supplementary material for: Genome-Wide Identification and Expression Profiling of the ABF Transcription Factor Family in Wheat (Triticum aestivum L.)
Source: Int J Mol Sci. 2024 Mar 28;25(7):3783. doi: 10.3390/ijms25073783 (PMC11011718; doi:10.3390/ijms25073783)
Supplement: Supplementary file 1 [file ijms-25-03783-s001.zip]

Archive with 1 entries (1 files):
- ijms-2899844-supplementary.xlsx
