# Supplementary material for: Genome-Wide Identification and Expression Profiling of the ABF Transcription Factor Family in Wheat (Triticum aestivum L.)
Source: Int J Mol Sci. 2024 Mar 28;25(7):3783. doi: 10.3390/ijms25073783 (PMC11011718; doi:10.3390/ijms25073783)
Supplement: Supplementary file 1 [file ijms-25-03783-s001.zip › ijms-2899844-supplementary.xlsx]

## Sheet: S1
Table S1 Characteristics of the ABF genes in Triticum aestivum.
Gene Name	Gene ID	UniProtKB	Chr.	Protein			Position of ABF domain
				Amino acids	MW(kDa)	pI	From	To
TaABF1	TraesCS1A02G306300	A0A3B5Y3P1	1A	324	35048.4	8.77	254	297
TaABF2	TraesCS1B02G317100	A0A3B5Z204	1B	322	34788.1	8.77	252	295
TaABF3	TraesCS1D02G306000	A0A3B5ZXL7	1D	327	35400.8	7.19	257	300
TaABF4	TraesCS2A02G099400	A0A3B6ARJ7	2A	274	29836.6	9.96	179	225
TaABF5	TraesCS2B02G115700	A0A3B6C2I5	2B	274	29566.2	9.96	179	225
TaABF6	TraesCS2D02G098700	A0A1D5UX84	2D	272	29506.3	9.9	179	225
TaABF7	TraesCS3A02G337200	A0A3B6EMK6	3A	338	36726.1	9.69	268	312
TaABF8	TraesCS3A02G371800	Q8LK78	3A	391	41802.3	6.01	307	355
TaABF9	TraesCS3A02G371900	A0A3B6ENS2	3A	374	40588.8	5.34	299	345
TaABF10	TraesCS3A02G372000	A0A3B6EQP1	3A	383	41439.9	6.52	298	344
TaABF11	TraesCS3A02G372100	A0A3B6EL72	3A	382	41238.7	5.66	298	346
TaABF12	TraesCS3A02G372200	A0A3B6ELM6	3A	382	41859.4	5.5	298	345
TaABF13	TraesCS3B02G368300	A0A3B6FVP5	3B	343	37352.9	9.88	273	317
TaABF14	TraesCS3B02G404200	A0A077RQJ7	3B	390	41868.4	6.63	306	362
TaABF15	TraesCS3B02G404300	W5CT68	3B	391	42406	5.54	307	355
TaABF16	TraesCS3B02G404400	A0A3B6FWZ5	3B	391	41795.3	5.18	307	351
TaABF17	TraesCS3B02G404500	A0A077RTC7	3B	391	41826.3	4.96	308	351
TaABF18	TraesCS3B02G404600	A0A077RNZ1	3B	387	41658.4	7.51	307	354
TaABF19	TraesCS3D02G330300	A0A3B6GVZ4	3D	337	36527.9	9.83	267	311
TaABF20	TraesCS3D02G364900	A0A7V3	3D	390	41799.3	6.09	306	354
TaABF21	TraesCS3D02G365500	A0A3B6GYH9	3D	383	41042.5	6.13	301	347
TaABF22	TraesCS4A02G128900	A0A3B6HUN5	4A	225	24600.3	10.19	155	197
TaABF23	TraesCS4B02G175800	A0A3B6IR57	4B	225	24641.3	10.19	155	197
TaABF24	TraesCS4D02G177700	A0A3B6JIG6	4D	223	24518.2	10.49	153	195
TaABF25	TraesCS5A02G141500	A0A3B6KG07	5A	313	34882.9	6.8	241	287
TaABF26	TraesCS5A02G237200	A0A3B6KK39	5A	354	37797.6	9.4	276	323
TaABF27	TraesCS5B02G139800	A0A3B6LJJ9	5B	313	34886.9	6.8	241	287
TaABF28	TraesCS5B02G235600	A0A3B6LN13	5B	365	39070	8.42	287	337
TaABF29	TraesCS5D02G150700	A0A3B6MPD9	5D	316	35177.3	6.01	241	289
TaABF30	TraesCS5D02G244500	A0A3B6MSI1	5D	366	39291.3	8.43	287	337
TaABF31	TraesCS6A02G333600	A0A3B6NVH0	6A	340	36643.4	8.82	271	316
TaABF32	TraesCS6B02G364000	A0A3B6PSW4	6B	351	37854	10.14	272	317
TaABF33	TraesCS6D02G312800	A0A3B6QM27	6D	360	38669.8	10.26	281	326
TaABF34	TraesCS7A02G170600	A0A3B6RBS3	7A	343	36979.1	8.69	263	314
TaABF35	TraesCS7D02G171300	A0A3B6TFL3	7D	345	37304.5	9.13	265	316

## Sheet: S2
Table S2 The list of 35 ABF genes identified in Triticum aestivum.
Gene Name	Gene ID	Sequence Type	Sequences
TaABF1	TraesCS1A02G306300	CDS	ATGGCGTCGCAGTCGCAGGCAGGAGGCGGTGGCGGCGGCGGCTATGCCGGCCCAGGGCAGCGCGGGCAGGCGCAGCAGGGCCTGGGGAGGCAAGGTTCCCTGTACAGCCTTACCCTCGATGAGGTGCAGAGCCAGCTGACAGAGCCTTTGCTTAGTATGAACCTCGACGAGCTGCTCAAGAGCGTGTTTCCTGACGGCGTGGATCCTGTCGGCGGCGTCGCCGGCCAGTCTGAGCCGGCCCCGGGCCTGCTTCGCCAGGGGAGCATCACCATGCCTCCGGACCTGAGCAAGAAGACGGTGGACGAGGTGTGGAAGGGCATCCAGGATTCGCCGAAGAGAAGTGGCGAGGAGGGTAGTCGGCGGAGGCGGGAGAGGCAGCCGACCTTTGGGGAGATGACA…
		Protein	MASQSQAGGGGGGGYAGPGQRGQAQQGLGRQGSLYSLTLDEVQSQLTEPLLSMNLDELLKSVFPDGVDPVGGVAGQSEPAPGLLRQGSITMPPDLSKKTVDEVWKGIQDSPKRSGEEGSRRRRERQPTFGEMTLEDFLVKAGVVAEGHLKDPIDLPANMGAVGSSVIEAAAPSLNPGAHWLQQYLEPQHPRMAGPFMASHLGPQPLSVATGAIMEPIYPDGQITSPMLDALSDPQTPRRKRGASDGVTDKVVERRQKRMIKNRESAARSRARKQAYTNELENKVSRLEEENERLKKQKELDMMITSAPPPEPKYQLRRTSSAPV
		bZIP_Domain	RRQKRMIKNRESAARSRARKQAYTNELENKVSRLEEENERLKKQ
TaABF2	TraesCS1B02G317100	CDS	ATGGCGTCGCAATCGCAGGCAGGAGGCGGCGGTGGCGGCGGCTATGCTGGCCCGGGGCAGCGCGGGCAGGCGCAGGGCCTGGCGAGGCAAGGTTCCCTGTACAGCCTTACCCTCGATGAGGTGCAGAGCCAGCTGACAGAGCCTTTGCTTAGTATGAACCTCGACGAGCTGCTCAAGAGCGTGTTTCCGGACGGCGTGGATCCTGTCGGTGGCGTCGCTGGCCAGTCTGAGCCGGCCCCGGGCCTGCATCGCCAGGGGAGCATCACAATGCCTCCTGAGCTGAGCAAGAAGACGGTGGACGAGGTGTGGAAGGGCATCCAAGATTCGCCGAAGAGAAGTGGTGAGGAGGGTATTCGGCGGAGGCGGGAGAGGCAGCCGACCTTTGGGGAGATGACACTT…
		Protein	MASQSQAGGGGGGGYAGPGQRGQAQGLARQGSLYSLTLDEVQSQLTEPLLSMNLDELLKSVFPDGVDPVGGVAGQSEPAPGLHRQGSITMPPELSKKTVDEVWKGIQDSPKRSGEEGIRRRRERQPTFGEMTLEDFLVKAGVVAEGHLKDPIDLPANMGAVGSSVTAAAPSLNPGAHWLQQYLEPQHPSMAGPFMASHLGPQPLSVATGAIMEPIYPDGQITSPMLDALSDPQTPRRKRGASDGVTDKVVERRQKRMIKNRESAARSRARKQAYTNELENKVSRLEEENERLKKQKELDMMITSAPPPEPKYQLRRTSSAPV
		bZIP_Domain	RRQKRMIKNRESAARSRARKQAYTNELENKVSRLEEENERLKKQ
TaABF3	TraesCS1D02G306000	CDS	ATGATTCAGGCAATGGCGTCGCAGTCGCAGGCAGGAGGCGGCGGTGGCGGCGGCTATGCCGGCCCAGGGCAGCATGGGCAGGCGCAGGGCCTGGCGAGGCAAGGTTCCCTGTACAGCCTTACCCTCGATGAGGTGCAGAGCCAGCTGACAGAGCCTTTGCTTAGTATGAACCTCGACGAGCTGCTCAAGAGCGTGTTTCCGGACGGCGTGGATCCTGTCGGTGGCGTCGCCGGCCAGTCTGAGCCGGCCCTGGGCCTGCATCGCCAGGGGAGCATCACAATGCCTCCGGAGCTGAGCAAGAAGACGGTGGACGAGGTGTGGAAGGGCATCCAAGATTCGCCGAAGAGAAGTGGTGAGGAGGGTAGTCAGCGGAGGCGGGAGAGGCAGCCGACCTTTGGG…
		Protein	MIQAMASQSQAGGGGGGGYAGPGQHGQAQGLARQGSLYSLTLDEVQSQLTEPLLSMNLDELLKSVFPDGVDPVGGVAGQSEPALGLHRQGSITMPPELSKKTVDEVWKGIQDSPKRSGEEGSQRRRERQPTFGEMTLEDFLVKAGVVAEGHLKDLIDLPANMGAVGRSVIEAAAPSLNPGAHWLQQYLEPQHPSMAGPFMASHLGPQPLSVATGAIMEPIYPDGQITSPMLDALSDPQTPRRKRGASDGVTDKVVERRQKRMIKNRESAARSRARKQAYTNELENKVSRLEEENERLKKQKELDMMITSAPPPEPKYQLRRTSSAPV
		bZIP_Domain	RRQKRMIKNRESAARSRARKQAYTNELENKVSRLEEENERLKKQ
TaABF4	TraesCS2A02G099400	CDS	ATGGGAGTTCAGACAATGTCGTCCCTCGGCGGCGGCGGCGGCGGGGGCGGCGGGGGAGGGGCCCTGTCCCGGCAGGGGTCGGTCTACGGCCTCACGCTCAACGAGGTGGAGAGCCACCTGGGCGAGCCGCTGCGGAGCATGAACCTGGAGGACCTCCTGCGCACGGTGCTCCCCGCCGACGACGCGGAGCCGCGCGGAACCGGGACGGGCAAGAAGACGGTGGACGAGGTGTGGCGCGACATCGAGAGCGCCGGCCGCGGCCGGCAGCCGACGGTGGGCGAGATGACGCTGGAGGACTTCCTCTCGCGCGCCGGCGTGCCCGTCGGCGGCGGGGGCTGCGCCGGCGCGCATTGGCTGCACCAGTACCACCCGCCGCAGCAGTACGTGACCCGGCCCCTG…
		Protein	MGVQTMSSLGGGGGGGGGGGALSRQGSVYGLTLNEVESHLGEPLRSMNLEDLLRTVLPADDAEPRGTGTGKKTVDEVWRDIESAGRGRQPTVGEMTLEDFLSRAGVPVGGGGCAGAHWLHQYHPPQQYVTRPLPRPLGVGAGPVLDAVYQGGFLSQAGGRKRGAAVVGGDGVVEKTVERRQKRMIKNRESAARSRARKQAYTNELENKISRLEEEIEHLKELKKLEPVMQFLPQQEAGERQQQLRRHAVLYMPQPEAEPKQHRHQLRRINSASF
		bZIP_Domain	RRQKRMIKNRESAARSRARKQAYTNELENKISRLEEEIEHLKELKKL
TaABF5	TraesCS2B02G115700	CDS	ATGTCGTCCCTCGGCGGAGCCGGCGGCGGGGGCGGCGGGGGAGGGCCCCTGTCGAGGCAGGGGTCCGTGTACGGGCTCACGCTCAACGAGGTGGAGAGCCACCTGGGCGAGCCGCTCCGGAGCATGAACCTGGAGGACCTCCTGCGCACGGTGCTCCCCGCCGCCGACGCGGAGCCGCGCGGCGCCGGGACGGGCAAGAAGACGGTGGACGAGGTGTGGCGCGACATCGAGAGCGCCGGCCGCGGCCGCCAGCCGACGGTGGGCGAGATGACGCTGGAGGACTTCCTCTCGCGCGCCGGCGTGCCTGTCGCCGGCGGCGGGGGCTGCGCCGGCGCGCATTGGCTGCACCAGTACCACCCGCCGCAGCAGTACGTGACCCGCCCCCTGCCGCGGCCCCTC…
		Protein	MSSLGGAGGGGGGGGPLSRQGSVYGLTLNEVESHLGEPLRSMNLEDLLRTVLPAADAEPRGAGTGKKTVDEVWRDIESAGRGRQPTVGEMTLEDFLSRAGVPVAGGGGCAGAHWLHQYHPPQQYVTRPLPRPLGVGAGPVLDAVYHGGGGGGFLSQAGGRKRGAAVVGGDGVVEKTVERRQKRMIKNRESAARSRARKQAYTNELENKISRLEEEIEHLKELKKLEPVMQFLPQQEAGERQQQLRRHAVLYMPQPEAEPKQHQHQLRRINSASF
		bZIP_Domain	RRQKRMIKNRESAARSRARKQAYTNELENKISRLEEEIEHLKELKKL
TaABF6	TraesCS2D02G098700	CDS	ATGGGAGTTCAGACAATGTCGTCCCTCGGCGGCGGCGGCGGCGGCGGGGGAGGGGCCCTGGCGCGGCAGGGGTCGGTGTACGGCCTCACGCTCAACGAGGTGGAGAGCCACCTGGGCGAGCCGCTGCGGAGCATGAACCTGGAGGACCTCCTGCGCACGGTGCTCCCCGCCGCCGCCGCCGACGCGGAGCCGCGCGGCGCGGGGAACGGCAAGAAGACGGTGGACGAGGTGTGGCGCGACATCGAGAGCGCCGGCCGCGGCCGCCAGCCAACGGTGGGCGAGATGACGCTGGAGGACTTCCTCTCGCGCGCCGGCGTGCCCGTCGGCGGCGGGGGCTGCGCCGGCGCGCATTGGCTGCACCAGTACCACCCGCCGCAGCAGTACGTGACCCGGCCCCTG…
		Protein	MGVQTMSSLGGGGGGGGGALARQGSVYGLTLNEVESHLGEPLRSMNLEDLLRTVLPAAAADAEPRGAGNGKKTVDEVWRDIESAGRGRQPTVGEMTLEDFLSRAGVPVGGGGCAGAHWLHQYHPPQQYVTRPLPRPLGVGAGPVLDAVYQGGFLSQAGGRKRGAAVVGGDGVVEKTVERRQKRMIKNRESAARSRARKQAYTNELENKISRLEEEIEHLKELKKLEPVMQFLPQQEAGERQQQLRRHAVLYMPQPEAEPKQYQLRRVNSASF
		bZIP_Domain	RRQKRMIKNRESAARSRARKQAYTNELENKISRLEEEIEHLKELKKL
TaABF7	TraesCS3A02G337200	CDS	ATGGGGAGTCGGAAAATGGCGTCACAGCCCGGGCGCGGCACCGGCGGCGGCGGCGACGCTGGGACGTCGCAGCGCGGGCAGGTGCAGAGCCTGGCGAGGCAGGGGTCTCTGTACAGCCTCACCCTCGACGAGGTGCAGAACCATCTGGGAGAGCCCCTGCAGAGCATGAACCTCGACGAGCTGCTCAGGACCGTGTTTCCTGACGACATGGAGCCCGATGGCGCGACCACCAGCCAGTATGTGCCGAGTTCAAGCCTCCTGCGCCAGGGCAGCATCACGATGCCGACCGAGCTCAGCAAGAAGACGGTGGATGAGGTGTGGAAGGGCATCCAGGATGCGCCCAAGAGGAGTGTCCAGGGGAGTGGCCGGCGCAAGCGGGAGAGGCAGCCCACACTCGGG…
		Protein	MGSRKMASQPGRGTGGGGDAGTSQRGQVQSLARQGSLYSLTLDEVQNHLGEPLQSMNLDELLRTVFPDDMEPDGATTSQYVPSSSLLRQGSITMPTELSKKTVDEVWKGIQDAPKRSVQGSGRRKRERQPTLGEMTLEDFLVQAGVVSQGFLKDTSDAGNLGLVGREATAAGAADLTSGAQWLGHYQQQIAAAAIDTHQHGQQIVPAAYMPIQFVPQPLNVVGPGATLGSAYSDGQSTSPMISPISDSQTPGRKRGVSGDVPNKFVERRQKRMIKNRESAARSRARKQAYTNELENKVSRLEEENERLKKQKELNMMLCSVPLPEPKYQLRRTCSAAF
		bZIP_Domain	RRQKRMIKNRESAARSRARKQAYTNELENKVSRLEEENERLKKQK
TaABF8	TraesCS3A02G371800	CDS	ATGGCGTCGGAGATGAGCAAGGATGTGAAGTTCTCCGAGGAGGAAGTCACCTCACACCCGCGCGTTCTCGAAGGTGAGGAGCAGGCGGTTGCGCCGGCGCGGCAGTCTTCCATCTTCGCGCTGACGCTGGACGAGCTGCAATACTCGGTGTGCGAGGCAGGGCGCAATTTTGGGTCCATGAACATGGACGAGTTCATGAGCAACATATGGAATGCCGATGAGTTCCAAGCAGCGACCGGCGGTGGCTTGGTGGGCATGGAGGTGGCTCCTGTGGTAGGTGCTGGTGGGGGCGGAGGTGGCCTTGATGCAGGAGGAAGCAACCTAGCCCGGCAGGAGTCGTTCTCCTTGCCTCCCCCGCTGTGCCGGAAGACGGTGGATGAGGTGTGGGCTGAGATCAAC…
		Protein	MASEMSKDVKFSEEEVTSHPRVLEGEEQAVAPARQSSIFALTLDELQYSVCEAGRNFGSMNMDEFMSNIWNADEFQAATGGGLVGMEVAPVVGAGGGGGGLDAGGSNLARQESFSLPPPLCRKTVDEVWAEINREPRPVHAQPQAARPSQQPPVQPSVPANDRQGTLGELTLEQFLVKAGVVRGSGAGGQAPVPVGMVHGQMNPAQQGQQPGPMMYPIAPANGMFPAMGDGMGFIPNGYAGMVVVPPPPPPQGGVVGIVSPGSSDGRSAMTQADMMNCMGEGAMMENGGTRKRGAPEDQSCERSIERRHRRMIKNRESAARSRARKQAYTVELEAELNHLKEENARLKAEEKTILLTKKQMLVEKMIEQSKENVNAKKGAPLSRHCGSCIW
		bZIP_Domain	RRHRRMIKNRESAARSRARKQAYTVELEAELNHLKEENARLKAEEKTIL
TaABF9	TraesCS3A02G371900	CDS	ATGGCGTCGGAGATGAGCAAGGACTTGAATTTCTCCGAGGAAGAAGTCACCTCGCACCCACGCATTCTTGAAGGTGAGGAGCAGACGGTTGCACCGGCACGGCAGTCTTCCATCTTCGCGCCAACGTTGGACGAACCGCAATACTCTATGTGCGAGGCAGGGCGCAACTTTGGGTCCATGAACATGGACGAGTTCATGAGCAACACATGGAATGCCAAGGAGTTCCAAGCAGCGACCGGTGGTGTCTTGGTGGGCATGGAGGTGGCTCCGGTGGTGGGTGCTGATGGAGGCCGAGGTGGCGAAGATGCAGGAGAAAGCAACCTAGCCCGGCAGGAGTCGTTCTCCTTGCCTCCCCCGCTATGCTGGAAGATGGTGGAGGAGGTGTGGGCTGAGATCAAC…
		Protein	MASEMSKDLNFSEEEVTSHPRILEGEEQTVAPARQSSIFAPTLDEPQYSMCEAGRNFGSMNMDEFMSNTWNAKEFQAATGGVLVGMEVAPVVGADGGRGGEDAGESNLARQESFSLPPPLCWKMVEEVWAEINRETRPVHSQPQSARPSPLIPVKPPTRNGGGVAANEQQGTLGEMTLEQFLVKVGVVRGSGTDGQASVPVGMVHGQMNPAPANGMFQVMGDGMVFIPNGYAGMVVVPPPPPPQGGVGIVSPGSSDGRSTMTEVDMMNCMGDRAMMENGGARKRGVSEDQSYERSIECRHHRMIKNHESAAQSRGRKQAYTKELEAELNHLKEENARLKAEEKTILLTKKQMMVKKMEQSKENINAKKGDALLR
		bZIP_Domain	RHHRMIKNHESAAQSRGRKQAYTKELEAELNHLKEENARLKAEEKTI
TaABF10	TraesCS3A02G372000	CDS	ATGGAATCGGACATGAGCAAGGACGTGAATTTCTCCGAGGAAGAAGTCACCTCGCACCCGCGCGTTCTCGAATGTGAGGAGCAGATGGTTGCATCGGCACGGCAGTCTTCCATCTTCGCGCCAACGTTGGACGAGATGCAATACTCTATGTGCGTGGCAGGGCACAACTTTGGGTCCATGAACATGGACGAGTTCATGAGCAACATATGGAATGCCAAGGAGTTCCAAGAGGCGACCGGTGGTGTCTTGGTGGGCATGGAGGTGGCTTCGGTGGTGGGTGCTCATGGAGGCCGAGGTGGCAAAGATGCAGGAGGAAGCAACCTAGCCCGACAGGAGTCGTTCTCCTTGCCTCCCCCGCTATGCCGGAAGATGGTGGAGGAGGTGTGGGCTGAGATCAAC…
		Protein	MESDMSKDVNFSEEEVTSHPRVLECEEQMVASARQSSIFAPTLDEMQYSMCVAGHNFGSMNMDEFMSNIWNAKEFQEATGGVLVGMEVASVVGAHGGRGGKDAGGSNLARQESFSLPPPLCRKMVEEVWAEINRETRPVHSQPQSARPSPLIPVEPPAGNGGGVAANEQRGTLGEMTLEQFLVKVGVVRGSGTGGQAPGPVGMVHGQMNPTPANGMFQVMGDGMVFIPNGYVGMVVVPPPPPPQGGVGIVSLGSSDGRSTMTEVDMMNYMGDRTMMENSGARKRGAPEDQSCEGSIERRHHRMIKNRESAAQSRGRKQAYTKELEAELNHLKEENSRLKAKEKTILLTKKQILVEKMMEQSKENVNAKKGGALSRRCSSCIWG
		bZIP_Domain	RRHHRMIKNRESAAQSRGRKQAYTKELEAELNHLKEENSRLKAKEKT
TaABF11	TraesCS3A02G372100	CDS	ATGGTGTCGGACATGAGCAAGGACGTGAATTTCTCCAAGGAAGAAGTCACCTCGCACCCGCGCGTTCTCGAAGGTGAGGAGCAGACGATTGCACCGGCACGGCAGTCTTCCATCTTCGCGCCAACATTGGACGAGCTGCAATACTCTATGTGCGAGGCAGGGCACAACTTTGGGTCCATGAACATGGACGAGTTCATGAGCAACATATGGAATGCCAAGGAGTTCCAAGAGGCGACCGGTGGTGTCTTGGTGGGCATGGAGGTGGCTCCGGTGGTGGGTGCTGATGGAGGCCGAGGTGGCGAAGATGCAGGAGGAAGCAACCAAGCCCGACAGGAGTCGTTCTCCTTGCCTCCCCCGCTATGCCGGAAGATGGTGGAGGAGGTGTGGGCTGAGATCAAC…
		Protein	MVSDMSKDVNFSKEEVTSHPRVLEGEEQTIAPARQSSIFAPTLDELQYSMCEAGHNFGSMNMDEFMSNIWNAKEFQEATGGVLVGMEVAPVVGADGGRGGEDAGGSNQARQESFSLPPPLCRKMVEEVWAEINRETRLVHSQPQSARPSPLIPVEPPAGNGGGVAANEQRGTLGEMTLEQFLVKVGVVRGSGTGGQAPVPVGMVHGQMNPAPANDMFQVMGDGMVYIPNGYAGIVVVPPPPPPQGGVGIVSPGSSDGRSTMMEVDMMNCMGDKTMMDNSGARKRGAPEDQSCEGSIERRHHHMIKNHESAAQSCGRKQAYTKELEAKLNHLKEENARLKAEEKTILLTKKQMLVEKMMEQSKENVNTKKGGTLSRRCASCIW
		bZIP_Domain	RRHHHMIKNHESAAQSCGRKQAYTKELEAKLNHLKEENARLKAEEKTIL
TaABF12	TraesCS3A02G372200	CDS	ATGGCGTCAAAGATGAGCAAGGACGTGAATTTCTCCGAGGAAGAAGTCACCTCGCACCCGCGTGTTCTAGAAGGTGAGGAGCAGACGGTTGCACCGGCACGGCAGTCTTCCATCTTCCCGCCAACGTTGGACGAGCTGCAATACTCTATGTGCGAGGCAAGGCACAACTTTGGGTCCATGAACATGGACGAGTTCATGAGCAACATATGGAATGCCAAGGAGTTCCAAGCGGCGACCTATGGTGTCTTGGTGGGCATGGAGGTGGCTCCGGTGGTGGCTGTTGATGGAGGCCGAGGTGGTGAAGATGCAGGAGGAAGCAACCTAGCCCGGCAGGAGTCGTTCTCCTTGCCTCCCCCGCTATGCCGAAAGATGGTGGAGGAGGTGTGGGCTGAGATCAAC…
		Protein	MASKMSKDVNFSEEEVTSHPRVLEGEEQTVAPARQSSIFPPTLDELQYSMCEARHNFGSMNMDEFMSNIWNAKEFQAATYGVLVGMEVAPVVAVDGGRGGEDAGGSNLARQESFSLPPPLCRKMVEEVWAEINRETRPVHSQPQSARPSPLIPVEPPAGNGGGVAANEQWGTLGEMTLEQFLVKVGVVWGSGTGGQEPVPVGMVHGQMNPTPANGMFQVMGDGMVFIPNGYIGMVVVPPPLPPQGGVGIVSPGSSYGRSTMTEVDMMNCMGDRVMMENSGTRKRGAPEDQSCERSIERRHHRMIKNRESATQSRGWKQAYTKELEAELNHLKEENSHLKDEEKTILLTKKQMLVEKVMEQPKENVNTKKGGALSRRCGSCIW
		bZIP_Domain	RRHHRMIKNRESATQSRGWKQAYTKELEAELNHLKEENSHLKDEEKTI
TaABF13	TraesCS3B02G368300	CDS	ATGGGGAGTCGGAAAATGGCGTCACAGCAGGGGCGTGGCGACGCCGGCACGTCACAGCCGGGGCGCGGCGACGCCGGCACATCGCAGCGCGGCCAGGTGCAGAGCCTGGCGAGGCAGGGGTCTCTGTACAGCCTCACCCTCGACGAGGTGCAGAACCATCTGGGAGAGCCCCTGCAGAGCATGAACCTCGACGAGCTGCTCAGGACCGTGTTTCCTGACGACCTGGAGCCCGATGGCGCGACCACCAGCCAGTGTGTGCCGAGCTCAAGCCTCCTGCGCCAGGGCAGCATCACCATGCCGACCGAGCTCAGCAAGAAGACGGTGGATGAGGTGTGGAAGGGCATCCAGGAGACACCCAAGAGGAGTGTCCAGGGGAGTGGTCGGCGCAAGCGGGAGAGG…
		Protein	MGSRKMASQQGRGDAGTSQPGRGDAGTSQRGQVQSLARQGSLYSLTLDEVQNHLGEPLQSMNLDELLRTVFPDDLEPDGATTSQCVPSSSLLRQGSITMPTELSKKTVDEVWKGIQETPKRSVQGSGRRKRERQPTLGEMTLEDFLVQAGVVSQGFLKDTSDVGNLGLMGRGATAAGATDLTSGAQWLGQYQQQIAASAINTHQHVQQIVPAAYMPIQLVPQPLNVVGPGATLGSAYSDGQSTSPMISPISDSQTPGRKRGVSGDVPNKFVERRQKRMIKNRESAARSRARKQAYTNELENKVSRLEEENERLKKQKELNMMLCSVPLPEPKYQLRRTCSAAF
		bZIP_Domain	RRQKRMIKNRESAARSRARKQAYTNELENKVSRLEEENERLKKQK
TaABF14	TraesCS3B02G404200	CDS	ATGGCGTCGGAGATGAGCAAGGACGTGAAGTTCTCCAAGGAAGAAGTCACCTCGCACCCGCACATTCTCGAAGCTGAGGAGCAGACGGTTGCGGCGGCGCGACAGTCTTCCATCTTCGCGCTGAAACTGGACGAACTGCAATACTCGGTGTGCGAGGCAGGGCGCAACTTCGGGTCCATGAACATGGATGAGTTCATGAGCAACATATGGAATGCCGAGGAGTTCCAAGCAGCCACTGGTGGTGGCTTGGTGGGCATGGAGGTGGCTCCTGTGGTAGGTGCTGGTGGAGGCGAAGGTGGCGTATATGCAGGAGGAAGCAACCTAGCCCGACAGGAGTCGTTCTCCTTGCCTCCCCCGCTGTGCCGAAAGACGGTGGAGGAGGTGTGGGCTGAGATCAAC…
		Protein	MASEMSKDVKFSKEEVTSHPHILEAEEQTVAAARQSSIFALKLDELQYSVCEAGRNFGSMNMDEFMSNIWNAEEFQAATGGGLVGMEVAPVVGAGGGEGGVYAGGSNLARQESFSLPPPLCRKTVEEVWAEINREPRPVHAQPQAARPSQQPPVQPSVAANDRQGTLGEMMLEQFLVKAGVVRGSGAGGQAPVPVGIVHGQINPAQQGQQPGPMMYPMAPANGMFPVMGDGMGFIPNGYAGMVVVPPPPPPQGGVGIVSPGSSDGRSAMTQADMMNCMGDGARMESGGTRKRGAPEDQSCERSIERRHRRMIKNRESAARSRARKQAYTVELEAELNHLKEENARLKAEEKTILLTKKQMLVENMIEQSKENVNAKKGGTLSRHCGSCIW
		bZIP_Domain	RRHRRMIKNRESAARSRARKQAYTVELEAELNHLKEENARLKAEEKTILLTKKQMLV
TaABF15	TraesCS3B02G404300	CDS	ATGGCGTCGGAGATGAGCAAGGACGTGAAGTTCTCCGAGGAAGAAGTCACCTCACACCCGCGCGTTCTCGAAGGTGAGGAGCAGCCGGTGGTTGCGCCAGCGCGGCAGTCTTCCATCTTCGCGCTGACGCTGGACGAGCTGCAATACTCGGTGTGCGAGGCGGGGCGCAACTTCGGGTCCATGAACATGGACGAATTCATGAGCAACATATGGAATGCTGAGGAGTTCCAAGCGGCGACTGGCGGTGGCTTGGTGGGCATGGAGATGGCTCCTGTGGTGGGTGCTGGTGGAGGCAGAGGTGGCGGAGATGCAGGAGGAAGCAACCTAGCCCGTCAGGAGTCGTTCTCTTTGCCTCCCCCGATGTGCCAAAAGACGGTGGAGGAGGTGTGGGATGAGATC…
		Protein	MASEMSKDVKFSEEEVTSHPRVLEGEEQPVVAPARQSSIFALTLDELQYSVCEAGRNFGSMNMDEFMSNIWNAEEFQAATGGGLVGMEMAPVVGAGGGRGGGDAGGSNLARQESFSLPPPMCQKTVEEVWDEINREPRPVHVQPQAAQPSQQPPVQPSVATNDRQGTLGEMTLEQFLVKAGVVRGSGAGGQAPVPVDMVHAQMNPAQQGQQPGPMMYPMAPANGMFPVMGYVKEFIPNGYARIVVVPPPPPPQGGVGIMSPGSSDGRSAMTQADMMNCMGDGTMMESGGTWKRGAPEDQSCERSIERRHRRMIKNRESAARSRARKQAYTVELEAELNHLKEENARLKAEEKTILLTKKQMLVEKMIEQSKENVNAKKGGTLSRRCGSCIW
		bZIP_Domain	RRHRRMIKNRESAARSRARKQAYTVELEAELNHLKEENARLKAEEKTIL
TaABF16	TraesCS3B02G404400	CDS	ATGGCGTCGGAGATGAGCAATGACGTGAAGTTCTCTGAGGAAGAAGTCACCTCACACCCGCCCGTTCTCGAAGGTGAGGAGCAGACGGTGGTTGCGCCAGCGCAACAATATTCCATCTTCGCGCTGACGCTGGACGAGCTGCAATACTCGGTGTGCGAGGCGGGGCGCAACTTCGGGTCCATGAACATGGACGAATTCATGAGCAACATATGGAATGCTGAGGAGTTCCAAGCGGCGACCGGCGGTGGCTTGGTGGGCATGGAGATGGCTCCTGTGGTGGGTGCTGGTGGAGGCGGAGGTGGCGGAGATGCAGGAGGAAGCAACCTAGCCCGACAGGAGTCGTTCTCCTTGCCTCCCCCGCTGTGCGAAAAGATGGTGGAGGAGGTGTGGGCTGAGATC…
		Protein	MASEMSNDVKFSEEEVTSHPPVLEGEEQTVVAPAQQYSIFALTLDELQYSVCEAGRNFGSMNMDEFMSNIWNAEEFQAATGGGLVGMEMAPVVGAGGGGGGGDAGGSNLARQESFSLPPPLCEKMVEEVWAEINREPCPVHAQPQAAQPSQQPPVQPSVKANNRQGTLGEMTLEQFLVKAGVVRGSGSGGQAPVPVDMVHGQMNPAQQGQQPGPMMYPMAPANGMFPVMGDGMGFIPNGYAGIVVVRPPPPPQGGVGIVSPGSSDGRSAMTQADMMNCMGDGAMMESGGTRKRGASEDPSCERSIERRHRRMIKNGESAARSRARKQAFTVELEAELNHLKEENARLKAEEKIILLTKKQMLVKKMIEQSKENVNAKKGSTLSRRCGSCIW
		bZIP_Domain	RRHRRMIKNGESAARSRARKQAFTVELEAELNHLKEENARLKAEE
TaABF17	TraesCS3B02G404500	CDS	ATGGCGTCGGAGATGAGCAATGACGTGAAGTTCTCTGAGGAAGAAGTCACCTCACACCCGCGCGTTCTCGAAGGTGAGGAGCAGACTGTGGTTGCGCCAGCGCGGCAGTCTTCCATCTTCGCGCTGACGCTGGACGAGCTGCAATACTCGGTGTGCGAGGCGGGGCGCAACTTCGGGTCCATGAACATGGACGAATTCATGAGCAACATATGGAATGCTGAGGAGTTCCAAGCGGCGACTGGCGGTGGCTTGGTGGGCATGGAGATGGCTCCTGTGGTGGGTGCTGGTGGAGGCGGAGGTGGCGGAGATGCAGGAGGAAGCAACCTAGCCCGACAAGAGTCGTTCTCCTTGCCTCCCACGCTGTGCCAAAAGATGGTGGAGGAGGTGTGGGCTGAGATC…
		Protein	MASEMSNDVKFSEEEVTSHPRVLEGEEQTVVAPARQSSIFALTLDELQYSVCEAGRNFGSMNMDEFMSNIWNAEEFQAATGGGLVGMEMAPVVGAGGGGGGGDAGGSNLARQESFSLPPTLCQKMVEEVWAEINREPCPVHAQRQAAQPSQQPPVQPSVAANNRQGTLGEMTLEQFLVKAGMVRGSGAGGQAPVPVDMVHGQMNPAQQGQQPDTMMYPMAPANGMFPVMGDGMGFIPNVYAGIVVVPPPPPSQGGVGIVSPGSSDGRSAMTQADMMNCMGDGAMMESGGTRKRGASEDQSCERSIECRHRRMIKNGESAARSRARKQAFTVELEAELNHLKEENARLKAEEKIILLTKKQMLVEKMIELSKENVNAKKGSTLSRRCGSCIW
		bZIP_Domain	RHRRMIKNGESAARSRARKQAFTVELEAELNHLKEENARLKAEE
TaABF18	TraesCS3B02G404600	CDS	ATGGCGTCGGAGATGAGCAAGGATGTGAAGTTCTCCGAGGAAGAAGTCACCTCGCACCCGCGCGTTCTCGAAGGTGAGGAGCAGACGGTGGTTGCGCCGGCACGGCAATCGTCCATCTTCGCGCTGACGCTGGACGAGTTGCAATACTCTGTGTGCGAGGCGGGGCACAACTTCGGGTCCATGAACATGGACGAATTTATGAGCAACATATGGAATGCCGAGGAGTTCCAGGCGGCGACCGGCGGTGGCTTGGTGGGCATGGAGGTGGCTCCTGTGGTGGGTGCTGGTGGAGGCGGAGGTGGCGGAGATGCAGGAGGAAGCAACCTAGCCCGGCAGGAGTCGTTCTCCTTGCCTCCCCCGCTGTGCCGGAAGACGGTGGAGGAGGTGTGGGCTGAGATC…
		Protein	MASEMSKDVKFSEEEVTSHPRVLEGEEQTVVAPARQSSIFALTLDELQYSVCEAGHNFGSMNMDEFMSNIWNAEEFQAATGGGLVGMEVAPVVGAGGGGGGGDAGGSNLARQESFSLPPPLCRKTVEEVWAEINREPRPVHAQPQAARPSQQPPVQPPVVANDRQGTLGEMTLEQFLVKAGVVRGSGTGVQAPMPVGMVHGQMNPVQQGQQPGPMMYPMAPANGIFQVMGDDMGFIPNGYAGMAVVPPPPPPQGGVGIVSPGSSDGRSAMTQADMMNCMGDVVMMENGGARKRGAPKDQSRERSIERRHRRMIKNRESAARSRARKQAYTVELEAELNHLKEENVRLKAEEKTILLTKKKMLVEQSKENVKAKKGGVLLRRCGSCIR
		bZIP_Domain	RRHRRMIKNRESAARSRARKQAYTVELEAELNHLKEENVRLKAEEKTI
TaABF19	TraesCS3D02G330300	CDS	ATGGGGAGTCGGAAAATGGCGTCACAGCCCGGGCGCGGCGCCGGCGCCGGCGACGACGCCGGCACGTCGCAGCGCGGGCAGGTGCAGAGCCTGGCGAGGCAGGGGTCTCTGTACAGCCTCACCCTCGACGAGGTGCAGAACCATCTGGGAGAGCCCCTGCAGAGCATGAACCTCGATGAGCTGCTCAGGACCGTGTTTCCTGACGACATGGAGCCCGATGGCGCGACCACCAGCCAGTATGTGCCGAGCTCAAGCCTCCTGCGCCAGGGCAGCATCACGATGCCGACCGAGCTCAGCAAGAAGACGGTGGATGAGGTGTGGAAGGGCATCCAGGAGACACCCAAGAGGAGTGTCCAGGGGAGTGGCCGGCGCAAGCGGGAGAGGCAGCCCACACTCGGG…
		Protein	MGSRKMASQPGRGAGAGDDAGTSQRGQVQSLARQGSLYSLTLDEVQNHLGEPLQSMNLDELLRTVFPDDMEPDGATTSQYVPSSSLLRQGSITMPTELSKKTVDEVWKGIQETPKRSVQGSGRRKRERQPTLGEMTLEDFLVQAGVVTQGFLKDTGDAGNLGLVGRGATAAGAADLTSGAQWLGQYQQQIAAAAVSTHQHGQQIVPAAYMPIQFVPQPLNVVGPGASVGSAYSDGQSTSPISPISDSQTPGRKRGVSGDIPNKFVERRQKRMIKNRESAARSRARKQAYTNELENKVSRLEEENERLKKQKELNMMLCSVPLPEPKYQLRRTCSAAF
		bZIP_Domain	RRQKRMIKNRESAARSRARKQAYTNELENKVSRLEEENERLKKQK
TaABF20	TraesCS3D02G364900	CDS	ATGGCATCGGAGATGAGCAAGGACGTGAAGTTCTCCGAGGAGGAAGTCTCCTCGCACCCGCGCGTTCTCGAAGGCGAGGAGCTGACGGTTGCGCCGGCGCGGCAGTCTTCCATCTTCGCGCTGACGCTGGACGAGCTGCAATACTCGGTGTGCGAGGCAGGGCGCAACTTTGGGTCCATGAACATGGACGAGTTCATGAGCAACATATGGAATGCCGAGGAGTTCCAAGCGGCCACCGGCGGTGGCTTGGTGGGCATGGAGGTGGCTCCTGTGGTGGGTGCTGGTGCAGGCGGAGGTGGCGCAGATGCAGGAGGAAGCAACCTAGCCCGGCAGGAGTCGTTCTCCTTGCCTCCCCCGCTGTGCCGGAAGACGGTGGAGGAGGTGTGGGCTGAGATCAAC…
		Protein	MASEMSKDVKFSEEEVSSHPRVLEGEELTVAPARQSSIFALTLDELQYSVCEAGRNFGSMNMDEFMSNIWNAEEFQAATGGGLVGMEVAPVVGAGAGGGGADAGGSNLARQESFSLPPPLCRKTVEEVWAEINREPRQVHAQPQGARASQQPPVQPPVAANDRQGTLGEMTLEQFLVKAGVVRGSGAGGQAPVPVGMVHAQMNPVQQGQQPGPMMYPMAPANGMFQVMGDGMGFVPNGYAGMAVVPPPPPPQGGMGIVSPGSSDGRSAMTQADMMNCMGDGAMMENGGARKRGAPEDQSCERSIERRHRRMIKNRESAARSRARKQAYTVELEAELNHLKEENARLKAEEKTILLTKKQMLVEKMIEQSKENVNVKKGGTLSRRCGSCIW
		bZIP_Domain	RRHRRMIKNRESAARSRARKQAYTVELEAELNHLKEENARLKAEEKTIL
TaABF21	TraesCS3D02G365500	CDS	ATGAAGTTCTCTGAGGAAGAAGTCACCTTGCACCTGCGCATTCTCGGAGGTGATGAACGGACGGTTGCGCCGGCACGGCAGTCTTCCATCTTCGCGCTCACGTTGGACGGGCTGCAATACTCGGTGTGTGAGGCAGGTCGCAACTTTGGGTCCATGAACATGGACGAGTTCACGAGCAACATATGGAATGCCAAGGAGTTCCAAGCGGCGACCGGCGGTGTCTTGGTGGGCATGGAGGTGGCTCCTGTTGTGGGTGCTGGTGGAGGCGGAGGTAGCGAAGATGCAGGAGGAAGCAAGCTAGCCTGGCACGAGTCGTTCTCCTTGCCTCCCCCGCTGTGCCGGAAGACGGTGGAGGAGGTGTGGGCTAAGATCAACAGGGAGCCCCACCCAGTGCATTCC…
		Protein	MKFSEEEVTLHLRILGGDERTVAPARQSSIFALTLDGLQYSVCEAGRNFGSMNMDEFTSNIWNAKEFQAATGGVLVGMEVAPVVGAGGGGGSEDAGGSKLAWHESFSLPPPLCRKTVEEVWAKINREPHPVHSRPSPQIPVQPPPGNGGAVAANDQQGTFGEMTLEQFLVKAGVVRGSGTDGQAHVPVGMVHGQMNPVQQGQQPGPMMYPMAPANDTFLVMGDDMGFIPNGYAGMVVVPPPPPPQGAVGIMSPGSSDGRSSMTQVDMMNCMGDGAMMENGGARKRGAPEDQSCESSNEHHHRRMIKNHESAAQSCARKQAYTVELETELNHLKEENACLKAEEKTILLTKKQMLVEKMMERSKENVNAKKGGALSRRCGSCIW
		bZIP_Domain	HRRMIKNHESAAQSCARKQAYTVELETELNHLKEENACLKAEEKTIL
TaABF22	TraesCS4A02G128900	CDS	ATGGGAACTCAGGCAATGCCGTCCGGTGGGGCCATCTCGCGCCAGGGCTCGCTCTGCAGCCTCACGCTGAGCGACGTCGAGGGCCAGCTGCACGGCGTCAACCTCGACGACCTCCTCCGCACGGCCGGCTCGGCCAGGAGGACGGCTGACGAGGTGTGGCGGGACATCCACGGCGCCGACGGCGGCACCAGCCGACCGCGGGCCCAGATGACGCTGGAGGACTTCCTGTCCAGGCCCGGCGGCGACGCGGGGGGCGCCCACTGGGCCGAGCAGTACAATCCCCCGGCCCCGGTCCCGGTGCCGGGGCAGCAGCGCCACAACAACGTCGCCCGTCCCCTCCCGCGGCCGCTGGGGGTGGGCGCCGGGCCGGTGCTGGACGCGCTGTACCACGACCACGAC…
		Protein	MGTQAMPSGGAISRQGSLCSLTLSDVEGQLHGVNLDDLLRTAGSARRTADEVWRDIHGADGGTSRPRAQMTLEDFLSRPGGDAGGAHWAEQYNPPAPVPVPGQQRHNNVARPLPRPLGVGAGPVLDALYHDHDGATMSGQKRAAVGGPGEKTVERRKKRMIKNRESAARSRARKQAYTNELENKISRLEEENEQLRSYKAFEPVVHCVPQQEPKNQLRRRNSASF
		bZIP_Domain	RRKKRMIKNRESAARSRARKQAYTNELENKISRLEEENEQLRS
TaABF23	TraesCS4B02G175800	CDS	ATGGGAACTCAGGCAATGCCGTCCGGTGGGGCCATCTCGCGCCAGGGCTCGCTCTGCAGCCTCACGCTGAGCGACGTCGAGGGCCAGCTGCACGGCGTCAACCTCGACAACCTCCTCCGCACGGCCGGCTCGGCCAGGAGGACGGCTGACGAGGTGTGGCGGGACATCCACGGCGCCGACGGCGGCACCAGCCGCCCGCGGGCCCAGATGACGCTGGAGGACTTCCTGTCCAGGCCCGGTGGCGACGCGGGGGGCGCCCACTGGGCCGAGCAGTACAATCCCCCGGCCCCGGTGCCGGGGCAGCAGCGCCACAACAACGTCGGCCGTCCCCTGCCGCGGCCGCTGGGGGTGGGCGCCGGGCCGGTGCTGGACGCGCTGTACCACGACCACGACCACGAC…
		Protein	MGTQAMPSGGAISRQGSLCSLTLSDVEGQLHGVNLDNLLRTAGSARRTADEVWRDIHGADGGTSRPRAQMTLEDFLSRPGGDAGGAHWAEQYNPPAPVPGQQRHNNVGRPLPRPLGVGAGPVLDALYHDHDHDGATMSGQKRAAVGGPGEKTVERRKKRMIKNRESAARSRARKQAYTNELENKISRLEEENEQLRSYKAFEPVVHCVPQQEPKNQLRRRNSASF
		bZIP_Domain	RRKKRMIKNRESAARSRARKQAYTNELENKISRLEEENEQLRS
TaABF24	TraesCS4D02G177700	CDS	ATGGGAACTCAGGCAATGCCGTCCGGTGGGGCCATCTCGCGCCAGGGCTCGCTCTGCAGCCTCACGCTGAGCGACGTCGAGGGCCAGCTGCACGGCGTCAACCTCGACGACCTCCTCCGCACGGCCGGCTCGGCCAGGAGGACGGCTGACGAGGTGTGGCGGGACATCCACGGCGCCGACGGCGGCACCAGCCGCCCGCGGGCCCAGATGACGCTCGAGGACTTCCTGTCCAGGCCCGGTGGCGACGCGGGGGGCGCCCACTGGGCCGAGCAGTACAATCCCCCGGCCCCGGTGCCGAGGCAGCAGCGCCACAACAACGTCGGGCGTCCCCTGCAGCGGCCGCTGGGGGTGGGCGCCGGGCCGGTGCTGGACGCGCTGTACCACGACCACGACGGGGCC…
		Protein	MGTQAMPSGGAISRQGSLCSLTLSDVEGQLHGVNLDDLLRTAGSARRTADEVWRDIHGADGGTSRPRAQMTLEDFLSRPGGDAGGAHWAEQYNPPAPVPRQQRHNNVGRPLQRPLGVGAGPVLDALYHDHDGAAMSGRKRAAVGGPGEKTVERRKKRMIKNRESAARSRARKQAYTNELENKISRLEEENEQLRSYKAFEPVVHCVPQQEPKNQLRRRNSASF
		bZIP_Domain	RRKKRMIKNRESAARSRARKQAYTNELENKISRLEEENEQLRS
TaABF25	TraesCS5A02G141500	CDS	ATGAGCTCTGAAGGCGGTGGCACCGCCATCACAGGCAAGAAGCGGAACAGGGCCCAAATTCAGACACTAGTCAGGGAAGGCTCTCTCTATAACCTCACCCTCAGTGAGGTTGAAAGCCACCTTGGTGCGCCACTTCTTAGTATGAACCTTGATGACTTTGTGAGGAGTGTGCTTCCAGATGAGAAGAACCTTCCATTACCAAATGGCGCTGGGAATTCAGGCAGTCAAAGCACGTCAGCTTTTGGTTTGGAACGTCAGGGCAGCAGCATTACTGTGCCCCTGCCATTGAGCAAGAAGACAGTGGATGAAATTTGGAGAGACATCCAGCAGGAAGAGGAGAGTAGTGATGATGAGAAAAGGAGTTCAGGTTGTGATGCACAGATGTCGTTTGGGGAGATA…
		Protein	MSSEGGGTAITGKKRNRAQIQTLVREGSLYNLTLSEVESHLGAPLLSMNLDDFVRSVLPDEKNLPLPNGAGNSGSQSTSAFGLERQGSSITVPLPLSKKTVDEIWRDIQQEEESSDDEKRSSGCDAQMSFGEITLEEFLQRAGIVTGQYQKDAEELIDLVGTGESAHLMTRVQDFPQGTSAIDAYIVRQSIAQPLSVAIPSTMDSIYPDRQMSISSSLELSDLQSPSRKRMSSQDVVYKVADRRQKRMIKNRESAARSRARKQAYTNELECKLSCLEEENKRLKREKELDMLLKSAPPPEPKRHLRRTRSTSF
		bZIP_Domain	ADRRQKRMIKNRESAARSRARKQAYTNELECKLSCLEEENKRLKREK
TaABF26	TraesCS5A02G237200	CDS	ATGGACTTCAGGAGCAGCAACGGCGGGTCGTCCTCGGAGCGCAGGCCGGCGGACGGGGCGCCGCTGACGAGGCAGGGGTCCATCTACTCCCTCACGTTCGAGGAGTTCCAGAGCACGCTCGGCGGGGGCGCCGGCGTGGGAGGCAGCGACCTCGGGAAGGACTTCAGCTCCATGAACATGGACGAGCTGCTCCGGAGCATCTGGACCGCCGAGGAGAGCCAGGCCATGGCTGCCTCCGCCTCGGGCGCGGGCGCGGGCGCCGGCCCGCCGCCCACGTCGCTGCAGGGCCAGGGCTCGCTCACGCTGCCCCGCACCCTCAGCGCCAAGACGGTCGACGAGGTGTGGCGCAACCTCGTGCGCGATGACCCGCTTCCGGTGGGGCCGGAGGGTGCCGAGCCG…
		Protein	MDFRSSNGGSSSERRPADGAPLTRQGSIYSLTFEEFQSTLGGGAGVGGSDLGKDFSSMNMDELLRSIWTAEESQAMAASASGAGAGAGPPPTSLQGQGSLTLPRTLSAKTVDEVWRNLVRDDPLPVGPEGAEPQPHRQATLGEMTLEEFLVKAGVVREIPTAPAVPPPPMQPRPVPVVPKGPSFYGNFPSANDAGAAALGFAPVAMGDLAMGNGLMPRAVGMGGAPLVVQTAVNPVDSGSKGSEDLSSPSEPMPYSFEGIVRGRRTGGGVEKVVERRQRRMIKNRESAARSRARKQAYTMELEAEVQKLKDLNQELVRKQAEILEMQKREAPEMKDQFGRKKRQCLRRTLTGPW
		bZIP_Domain	RRQRRMIKNRESAARSRARKQAYTMELEAEVQKLKDLNQELVRKQAEI
TaABF27	TraesCS5B02G139800	CDS	ATGAGCTCTGAAGGCGGTGGCACCGCCATCACAGGCAAGAAGCGGAACAGGGCCCAAATTCAGACACTAGTCAGGGAAGGCTCTCTCTATAACCTCACCCTCAGTGAGGTTGAAAGCCACCTCGGTGCGCCACTTCTTAGTATGAACCTTGATGACTTTGTGAGGAGTGTTCTTCCAGATGAGAAGAACCTTCCATTACCAAATGGCGCTGGGAATTCAGGCAGTCAAAGCACGTCAGCTTTTGGTTTGGAACGTCAGGGCAGCAGCATTACTGTACCCCTGCCATTGAGCAAGAAGACAGTGGATGAAATTTGGAGAGACATCCAGCAGGAAGAGGAGAGTAGTGATGATGAGAAAAGGAGTTCAGGTTGTGAGGCACAGATGTCGTTTGGGGAGATA…
		Protein	MSSEGGGTAITGKKRNRAQIQTLVREGSLYNLTLSEVESHLGAPLLSMNLDDFVRSVLPDEKNLPLPNGAGNSGSQSTSAFGLERQGSSITVPLPLSKKTVDEIWRDIQQEEESSDDEKRSSGCEAQMSFGEITLEEFLQRAGIVTGQYQKDAEELIDLVGTGESAHMMTRVQDFPQGTSAIDAYIVRQSIAQPLSVAIPSTMDSIYPDRQMSISSSLELSDLQSPSRKRMSSQDVVYKVADRRQKRMIKNRESAARSRARKQAYTNELECKLSCLEEENKRLKREKELDMLLKSAPPPEPKKHLRRTRSTSF
		bZIP_Domain	ADRRQKRMIKNRESAARSRARKQAYTNELECKLSCLEEENKRLKREK
TaABF28	TraesCS5B02G235600	CDS	ATGCTCAAGGAGGACCGGTGGGGAGGGACGGAGGGGATCATGGACTTCAGGAGCAGCAACGGCGGGTCGTCCTCGGAGCGCGGGCCGGCGGAGGCGGCGCCGCTGACGAGGCAGGGGTCCATCTACTCCCTGACGTTCGAGGAGTTCCAGAGCACGCTCGGCGGGGGCGCCGGCGTGGGAGGCAGCGACCTCGGCAAGGACTTCAGCTCCATGAACATGGACGAGCTGCTCCGGAGCATCTGGACCGCCGAGGAGAGCCAGGCCATGGCCGCCTCGGCCTCGGGCGCGGGCGCCGGCCCGCCGCCCACGTCGCTGCAGGGCCAGGGCTCGCTCACGCTGCCCCGCACCCTCAGCGCCAAGACGGTCGACGAGGTGTGGCGCAACCTCGTGCGCGATGAC…
		Protein	MLKEDRWGGTEGIMDFRSSNGGSSSERGPAEAAPLTRQGSIYSLTFEEFQSTLGGGAGVGGSDLGKDFSSMNMDELLRSIWTAEESQAMAASASGAGAGPPPTSLQGQGSLTLPRTLSAKTVDEVWRNLVRDDPLPVGAEGAEPQPHRQATLGEMTLEEFLVKAGVVREIPTAPAVPAPPMQPRPVPVVPKGPSFYGNFPSANDAGAAALGFPPVAMGDLALANGLMPRAVGMGGAPLVVQTAVNPVDSGGKGSEDLSSPSEPMPYSFEGIVRGRRTGGGVEKVVERRQRRMIKNRESAARSRARKQAYTMELEAEVQKLKDLNEELVRKQKEILEMQKREAPEMKDQFGRKKRQCLRRTLTGPW
		bZIP_Domain	RRQRRMIKNRESAARSRARKQAYTMELEAEVQKLKDLNEELVRKQKEILEM
TaABF29	TraesCS5D02G150700	CDS	ATGAGCTCTGAAGGCGGTGGCACCGCCATCACAGGCAAGAAGCGGAACAGGGCCCAAATTCAGACACTAGTCAGGGAAGGCTCTCTCTATAACCTCACCCTCAGTGAGGTTGAAAGCCACCTCGGTGCGCCACTTCTTAGTATGAACCTTGATGACTTTGTGAGGAGTGTGCTTCCAGATGAGAAGAACCTTCCATTACCAAATGGCGCTGGGAATTCAGGCAGTCACAGCACGTCAGCTTTTGGTTTGGAACGTCAGGGCAGCAGCATTACTGTGCCCCTGCCGTTGAGCAAGAAGACAGTGGATGAAATTTGGAGAAACATCCAGCAGGAAGAGGAGAGTAGTGATGACGAGAAAAGGAGTTCAGGTTGTGAGGCACAGATGTCGTTTGGGGAGATA…
		Protein	MSSEGGGTAITGKKRNRAQIQTLVREGSLYNLTLSEVESHLGAPLLSMNLDDFVRSVLPDEKNLPLPNGAGNSGSHSTSAFGLERQGSSITVPLPLSKKTVDEIWRNIQQEEESSDDEKRSSGCEAQMSFGEITLEEFLQRAGIVTGQYQKDAEELIDLVGTGESAHLMTRVQDFPQGTSAIDAYIVRQSIAQPLSVAIPSTMDSIYPDRQMSISSSLELSDLQSPSHKRMSSQDVVYKVADRRQKRMIKNRESAARSRARKQAYTNELECKLSCLEEENKRLKREKQSIALDVLLKYLVHLWYHEAMAARISIEA
		bZIP_Domain	ADRRQKRMIKNRESAARSRARKQAYTNELECKLSCLEEENKRLKREKQS
TaABF30	TraesCS5D02G244500	CDS	ATGCTGAAGGAGGACAGGTGGGGAGGGACGGAGGGGATCATGGACTTCAGGAGCAGCAACGGCGGGTCGTCCTCGGAGCGCGCGCCGGCGGAGGGGGCGCCGCTGGCGAGGCAGGGGTCCATCTACTCCCTGACGTTCGAGGAGTTCCAGAGCACGCTCGGCGGGGGCGCCGGCATGGGAGGCAGCGACCTCGGCAAGGATTTCAGCTCCATGAACATGGACGAGCTGCTCCGGAGCATCTGGACCGCCGAGGAGAGCCAGGCCATGGCCGCCTCGGCCTCGGGCGCGGGCGCCGGCCCACCGCCCACGTCTCTGCAGGGCCAGGGCTCGCTCACGCTGCCCCGCACCCTCAGCGCCAAGACGGTCGACGAGGTGTGGCGCAACCTCGTGCGCGATGAC…
		Protein	MLKEDRWGGTEGIMDFRSSNGGSSSERAPAEGAPLARQGSIYSLTFEEFQSTLGGGAGMGGSDLGKDFSSMNMDELLRSIWTAEESQAMAASASGAGAGPPPTSLQGQGSLTLPRTLSAKTVDEVWRNLVRDDPLPVGPEGAEPQPHRQATLGEMTLEEFLVKAGVVREIPTAPAVPPPPMHPRPVPVVPKGPSFYGNFPSANDAGAAALGFPPVAMGDLALANGLMPRAVGMGGAPLVVQTAVNPVDSGSKGSEDLSSPSEPMPYSFEGIVRGRRTGGGVEKVVERRQRRMIKNRESAARSRARKQAYTMELEAEVQKLKDLNEELVRKQKEILEMQKREQAPEMKDQFGRKKRQCLRRTLTGPW
		bZIP_Domain	RRQRRMIKNRESAARSRARKQAYTMELEAEVQKLKDLNEELVRKQKEILEM
TaABF31	TraesCS6A02G333600	CDS	ATGGATTTTCCGGGAGGGAGCGGGCGGCCGCACCAGCATCAGCAGCACCACCACCAGCCGCTGCCGCTGACGCGCCAGGGGTCGTCGGTCTACTCGCTCACGTTCGACGAGTTCCAGAGCGCGCTCGGCGGGCCGGGCAAGGACTTCGGGTCCATGAACATGGACGAGCTCCTCCGCAACATCTGGACGGCCGAGGAGTCGCAGGCCATCGGCGCCGGCCCCAACGCCGCGGCCTCCTCCTCCGCCGCGGCGGGGCAGGACCACGGCGGCATCCAGCGCCAGGGCTCGCTCACGCTGCCCCGGACGCTCAGCCAGAAGACCGTCGACGAGGTCTGGCGCGACATGATGTTCTTCGGAGGACCCTCCGCCGCCGCCGAGGCTCCCCCGCCGGCCCAGAGG…
		Protein	MDFPGGSGRPHQHQQHHHQPLPLTRQGSSVYSLTFDEFQSALGGPGKDFGSMNMDELLRNIWTAEESQAIGAGPNAAASSSAAAGQDHGGIQRQGSLTLPRTLSQKTVDEVWRDMMFFGGPSAAAEAPPPAQRQQTLGEVTLEEFLVRAGVVREDMPGPPPPVSPAPVAQAPPPQPQMLFPQSNMFAPMVNPLSLANGLMTGAYGQGGGGGGGGAAAMVSPSPTGRPVMSNGYGKMEGLNLSSLSPPPMPYVFSGGLRGRKPPAMEKVVERRQRRMIKNRESAARSRQRKQSYMMELETEVAKLKERNEELQRKQAEMLERQKNENVQCSCCSLLEGKEK
		bZIP_Domain	RRQRRMIKNRESAARSRQRKQSYMMELETEVAKLKERNEELQRKQA
TaABF32	TraesCS6B02G364000	CDS	ATGGATTTTCCGGGAGGGAACGGGACGCCGCCGCCGCAGCAGCACCAGCTGCTGCCGCCGATGACGCCGCTGCCGCTCACGCGCCAGGGCTCCTCGGTCTACTCGCTCACGTTCGACGAGTTCCAGAGCGCGATCGGCGGGCCGGGCAAGGACTTCGGGTCCATGAACATGGACGAGCTCCTCCGCAACATCTGGACCGCCGAGGAGTCGCAGGCCATCGGCGCCGGCCCCAACGCCGCCTCCTCCTCCGCCGCGGCGGGGCCGGATCACGGCGGCATCCAGCGCCAGGGCTCGCTCACGCTGCCCAGGACGCTCAGCCAGAAGACCGTCGACGAGGTCTGGCGCGACATGATGTTCTTCGGAGGGCCCTCCGCCTCCGCAGCCGCCGAGGCTCCCCCG…
		Protein	MDFPGGNGTPPPQQHQLLPPMTPLPLTRQGSSVYSLTFDEFQSAIGGPGKDFGSMNMDELLRNIWTAEESQAIGAGPNAASSSAAAGPDHGGIQRQGSLTLPRTLSQKTVDEVWRDMMFFGGPSASAAAEAPPPAQRQQTLGEVTLEEFLVRAGVVREDMPGPPPPVSPAPVAQAPPPQPQMLFPQSNMFAPMVNPLSLANGLMTGAYGQGGGGGAAAMVSPSPTGRPVMSNGYGKMEGLNLSSLSPPPMPYVFNGGLRGRKPPAMEKVVERRQRRMIKNRESAARSRQRKQSYMMELETEVAKLKERNEELQRKQAEILERQKNEVFEKVTRQAGPTSKRICLRRTLTGP
		bZIP_Domain	RRQRRMIKNRESAARSRQRKQSYMMELETEVAKLKERNEELQRKQA
TaABF33	TraesCS6D02G312800	CDS	ATGGACTTTCCGGGAGGGAGCGGGAGGCCGCCGCCGCCGCCGCAGCAGCACCAGCACCAGCTGCTGCCGCCGATGACGCCGCTGCCGCTCACGCGCCAGGGCTCCTCGGTCTACTCGCTCACGTTCGACGAGTTCCAGAGCGCGATCGGCGGGCCGGGCAAGGACTTCGGATCCATGAACATGGACGAGCTCCTCCGCAACATCTGGACGGCCGAGGAGTCGCAGGCCATCGGCGCCGGCCCCAACGCCGCCGCCTCGTCCTCCGCCGCGGCGGGGCCGGACCACGGCGGCATCCAGCGCCAGGGCTCCCTCACGCTCCCCCGGACGCTCAGCCAGAAGACCGTCGACGAGGTCTGGCGCGACATGATGTTCTTCGGAGGGCCCTCCGCCTCCGCCTCC…
		Protein	MDFPGGSGRPPPPPQQHQHQLLPPMTPLPLTRQGSSVYSLTFDEFQSAIGGPGKDFGSMNMDELLRNIWTAEESQAIGAGPNAAASSSAAAGPDHGGIQRQGSLTLPRTLSQKTVDEVWRDMMFFGGPSASASAAAEAPPPAQRQQTLGEVTLEEFLVRAGVVREDMPGPPPPVSPAPVAQAPPPQPQMLFPQSNMFAPMVNPLSLANGLMTGAYGQGGGGGGGAPAMVSPSPTGRPVMSNGYGKMEGLNLSSLSPPPMPYVFSGGLRGRKPPAMEKVVERRQRRMIKNRESAARSRQRKQSYMMELETEVAKLKERNEELQRKQAEILERQKNEVFEKVSRQAGPTSKRICLRRTLTGP
		bZIP_Domain	RRQRRMIKNRESAARSRQRKQSYMMELETEVAKLKERNEELQRKQA
TaABF34	TraesCS7A02G170600	CDS	ATGGAGATGCCGGGAGGGAGCGGCGGGGCCGGCGCGCTGGCCAGGCAGGGGTCGATCTACTCGCTGACGTTCGACGAGTTCCAGAGCGCGCTCGGCGGCGCCGGCAAGGACTTCGGGTCCATGAACATGGACGAGCTGCTCCGCAACATCTGGACGGCCGAGGAGTCCAACGCCATCGCGGCCACCCTGACGCCGGCCACCACGGCCGCCCCGGCGTCCAATGTCGACGCCCTGCCCCAGCCGCCGCCGCTGCAGCCGCAGCAGCAGGCCATCCTGCGCCAGGGCTCCATGACGCTGCCCCGCACGCTCAGCCAGATGACGGTCGACGAGGTCTGGCGCGACATCATGGGCTTCTGCGACGAGGAGCCGCCGGCGCCCCCCGCGCCGGCGCCGGCCCAG…
		Protein	MEMPGGSGGAGALARQGSIYSLTFDEFQSALGGAGKDFGSMNMDELLRNIWTAEESNAIAATLTPATTAAPASNVDALPQPPPLQPQQQAILRQGSMTLPRTLSQMTVDEVWRDIMGFCDEEPPAPPAPAPAQAQAQAQAEAQAQRQQTLGRMTLEEFLVRAGVVREDMGGQTVVVPARAQALFPQGNVVAPAMQVANGVVHGVVGQGPGVAMTVAAPTTPGVLNGFGKMEGGDLSSLSPVPYPFDTVTRARKGPTVEKVVERRQRRMIKNRESAARSRQRKQAYIMELEAEVAKLKENNEALQKKQVEMLQKQKDEVIERIEKQLGPKAKRFCLQRTLTGPW
		bZIP_Domain	RRQRRMIKNRESAARSRQRKQAYIMELEAEVAKLKENNEALQKKQVEMLQKQ
TaABF35	TraesCS7D02G171300	CDS	ATGGAGATGCCGGGAGGGAGCGGCGGGGCCGGCGCGCTGGCCAGGCAGGGGTCGATCTACTCGCTCACCTTCGACGAGTTCCAGAGCGCGCTCGGCGGCGCCGGCAAGGACTTCGGGTCCATGAACATGGACGAGCTGCTCCGCAACATCTGGACGGCCGAGGAGTCCAACGCCATCGCGGCCACCCTGACGCCGGCCACCACGGCCGCCCCGGCGTCCAATGTCGACGCCCTGCCCCAGCCGCCGCCGCAGCCGCTGCAGCCGCAGCAGCAGGCCATCCTGCGCCAGGGCTCCATGACGCTGCCCCGCACGCTCAGCCAGATGACGGTGGACGAGGTCTGGCGCGACATCATGGGCTTCTGCGACGAGGAGCCGCCGGCGGCCCCCGCGCCGGCGCCG…
		Protein	MEMPGGSGGAGALARQGSIYSLTFDEFQSALGGAGKDFGSMNMDELLRNIWTAEESNAIAATLTPATTAAPASNVDALPQPPPQPLQPQQQAILRQGSMTLPRTLSQMTVDEVWRDIMGFCDEEPPAAPAPAPAQVQAQAQAEAQAQRQQTLGRMTLEEFLVRAGVVREDMGGQTVVVPARAQALFPQGNVVAPTMQVANAVVHGVVGQGPGVPMTVAAPTTPGVLNGFGKMEGGDLSSLSPVPYPFDTVTRARKGPTVEKVVERRQRRMIKNRESAARSRQRKQAYIMELEAEVAKLKENNEALQKKQVEMLQKQKDEVIERIEKQLGPKAKRFCLRRTLTGPW
		bZIP_Domain	RRQRRMIKNRESAARSRQRKQAYIMELEAEVAKLKENNEALQKKQVEMLQKQ

## Sheet: S3
Table S3 The information of the ABF genes in Arabidopsis thaliana.
Gene Name	Gene ID	Sequences
AtABF1	AT1G49720	MGTHIDINNLGGDTSRGNESKPLARQSSLYSLTFDELQSTLGEPGKDFGSMNMDELLKNIWTAEDTQAFMTTTSSVAAPGPSGFVPGGNGLQRQGSLTLPRTLSQKTVDEVWKYLNSKEGSNGNTGTDALERQQTLGEMTLEDFLLRAGVVKEDNTQQNENSSSGFYANNGAAGLEFGFGQPNQNSISFNGNNSSMIMNQAPGLGLKVGGTMQQQQQPHQQQLQQPHQRLPPTIFPKQANVTFAAPVNMVNRGLFETSADGPANSNMGGAGGTVTATSPGTSSAENNTWSSPVPYVFGRGRRSNTGLEKVVERRQKRMIKNRESAARSRARKQAYTLELEAEIESLKLVNQDLQKKQAEIMKTHNSEVITFFLYLSKGIFEAASIAGQKTMLEKNPYRS…
AtABF2	AT1G45249	MVQIQLLGGSRFCRKMDGSMNLGNEPPGDGGGGGGLTRQGSIYSLTFDEFQSSVGKDFGSMNMDELLKNIWSAEETQAMASGVVPVLGGGQEGLQLQRQGSLTLPRTLSQKTVDQVWKDLSKVGSSGVGGSNLSQVAQAQSQSQSQRQQTLGEVTLEEFLVRAGVVREEAQVAARAQIAENNKGGYFGNDANTGFSVEFQQPSPRVVAAGVMGNLGAETANSLQVQGSSLPLNVNGARTTYQQSQQQQPIMPKQPGFGYGTQMGQLNSPGIRGGGLVGLGDQSLTNNVGFVQGASAAIPGALGVGAVSPVTPLSSEGIGKSNGDSSSLSPSPYMFNGGVRGRKSGTVEKVVERRQRRMIKNRESAARSRARKQAYTVELEAEVAKLKEENDELQRKQAR…
AtABF3	AT4G34000	MGSRLNFKSFVDGVSEQQPTVGTSLPLTRQNSVFSLTFDEFQNSWGGGIGKDFGSMNMDELLKNIWTAEESHSMMGNNTSYTNISNGNSGNTVINGGGNNIGGLAVGVGGESGGFFTGGSLQRQGSLTLPRTISQKRVDDVWKELMKEDDIGNGVVNGGTSGIPQRQQTLGEMTLEEFLVRAGVVREEPQPVESVTNFNGGFYGFGSNGGLGTASNGFVANQPQDLSGNGVAVRQDLLTAQTQPLQMQQPQMVQQPQMVQQPQQLIQTQERPFPKQTTIAFSNTVDVVNRSQPATQCQEVKPSILGIHNHPMNNNLLQAVDFKTGVTVAAVSPGSQMSPDLTPKSALDASLSPVPYMFGRVRKTGAVLEKVIERRQKRMIKNRESAARSRARKQAYTME…
AtABF4	AT3G19290	MGTHINFNNLGGGGHPGGEGSSNQMKPTGSVMPLARQSSVYSLTFDELQNTLGGPGKDFGSMNMDELLKSIWTAEEAQAMAMTSAPAATAVAQPGAGIPPPGGNLQRQGSLTLPRTISQKTVDEVWKCLITKDGNMEGSSGGGGESNVPPGRQQTLGEMTLEEFLFRAGVVREDNCVQQMGQVNGNNNNGFYGNSTAAGGLGFGFGQPNQNSITFNGTNDSMILNQPPGLGLKMGGTMQQQQQQQQLLQQQQQQMQQLNQPHPQQRLPQTIFPKQANVAFSAPVNITNKGFAGAANNSINNNNGLASYGGTGVTVAATSPGTSSAENNSLSPVPYVLNRGRRSNTGLEKVIERRQRRMIKNRESAARSRARKQAYTLELEAEIEKLKKTNQELQKKQAE…
AtABI5	AT2G36270	MVTRETKLTSEREVESSMAQARHNGGGGGENHPFTSLGRQSSIYSLTLDEFQHALCENGKNFGSMNMDEFLVSIWNAEENNNNQQQAAAAAGSHSVPANHNGFNNNNNNGGEGGVGVFSGGSRGNEDANNKRGIANESSLPRQGSLTLPAPLCRKTVDEVWSEIHRGGGSGNGGDSNGRSSSSNGQNNAQNGGETAARQPTFGEMTLEDFLVKAGVVREHPTNPKPNPNPNQNQNPSSVIPAAAQQQLYGVFQGTGDPSFPGQAMGVGDPSGYAKRTGGGGYQQAPPVQAGVCYGGGVGFGAGGQQMGMVGPLSPVSSDGLGHGQVDNIGGQYGVDMGGLRGRKRVVDGPVEKVVERRQRRMIKNRESAARSRARKQAYTVELEAELNQLKEENAQLKH…
AtDPBF2	AT3G44460	MSVFESETSNFHVYNNHEIQTQPQMQTFLSEEEPVGRQNSILSLTLDEIQMKSGKSFGAMNMDEFLANLWTTVEENDNEGGGAHNDGEKPAVLPRQGSLSLPVPLCKKTVDEVWLEIQNGVQQHPPSSNSGQNSAENIRRQQTLGEITLEDFLVKAGVVQEPLKTTMRMSSSDFGYNPEFGVGLHCQNQNNYGDNRSVYSENRPFYSVLGESSSCMTGNGRSNQYLTGLDAFRIKKRIIDGPPEILMERRQRRMIKNRESAARSRARRQAYTVELELELNNLTEENTKLKEIVEENEKKRRQEIISRSKQVTKEKSGDKLRKIRRMASAGW
AtDPBF3	AT3G56850	MDSQRGIVEQAKSQSLNRQSSLYSLTLDEVQNHLGSSGKALGSMNLDELLKSVCSVEANQPSSMAVNGGAAAQEGLSRQGSLTLPRDLSKKTVDEVWKDIQQNKNGGSAHERRDKQPTLGEMTLEDLLLKAGVVTETIPGSNHDGPVGGGSAGSGAGLGQNITQVGPWIQYHQLPSMPQPQAFMPYPVSDMQAMVSQSSLMGGLSDTQTPGRKRVASGEVVEKTVERRQKRMIKNRESAARSRARKQAYTHELEIKVSRLEEENERLRKQKEVEKILPSVPPPDPKRQLRRTSSAPF
AtDPBF4	AT2G41070	MSSQLKATYMGSIRGNIEEPISQSLTRQNSLYSLKLHEVQTHLGSSGKPLGSMNLDELLKTVLPPAEEGLVRQGSLTLPRDLSKKTVDEVWRDIQQDKNGNGTSTTTTHKQPTLGEITLEDLLLRAGVVTETVVPQENVVNIASNGQWVEYHHQPQQQQGFMTYPVCEMQDMVMMGGLSDTPQAPGRKRVAGEIVEKTVERRQKRMIKNRESAARSRARKQAYTHELEIKVSRLEEENEKLRRLKEVEKILPSEPPPDPKWKLRRTNSASL
AtbZIP15	AT5G42910	MDSYWRLKNLVNDLPVSTSLSRQGSIYSWTVDQFQTSLGLDCGSMNMDELVKHISSAEETQEGSQRQGSTTLPPTLSKQNVGEVWKSITEEKHTNNNGGVTNITHLQGQQTLGEITLEEFFIRAGARGGNTNGGSIHDSSSSISGNPHTSLGVQIQPKAMVSDFMNNMVPRSHDSYLHQNVNGSMSTYQPQQSIMSMPNGYSYGKQIRFSNGSLGSGNQSLQDTKRSLVPSVATIPSEAITCSPVTPFPTLNGKQKINGESSLLSPSPYISNGSTSTRGGKINSEITAEKQFVDKKLRRKIKNRESAARSRARKQAQTMEVEVELENLKKDYEELLKQHVELRKRQMEPGMISLHERPERKLRRTKSDIK

## Sheet: S4
Table S4 Conserved amino acid motifs and annotation of the ABF genes in Triticum aestivum.
No.	E-value	Width	Best possible match	Annotation
1	1.6e-1262	50	DGSVEKVVERRQRRMIKNRESAARSRARKQAYTNELEAELSRLKEENERL	Basic region leucin zipper (BRLZ) domain
2	2.0e-510	29	ELQESVSELGENFGSMNMDELLRNIWNAE	No
3	4.6e-509	29	NERQGTLGEMTLEEFLVKAGVVRGSGTGG	No
4	2.7e-510	67	FQAATGGGLVGMEVAPVVGAGGGGGGEDAGGSNLARQESFSLPPPLCRKTVEEVWAEINREPRPVHA	No
5	3.4e-297	41	EKTILLTKKQMLVEKMIEQSKENVNAKKGGTLSRRCGSCIW	No
6	1.3e-281	38	GIVSPGSSDGRSAMTQADMMNCMGDGAMMENGGARKRG	No
7	6.5e-259	57	PVGMVHGQMNPAQQGQQPGPMMYPMAPANGMFPVMGDGMGFIPNGYAGMVVVPPPPP	No
8	1.2e-257	29	JQRQGSJTLPRTLSKKTVDEVWRDIQDFP	No
9	2.1e-188	29	MASEMSKDVKFSEEEVTSHPRVLEGEEQT	No
10	5e-138	15	VAPAEQKSILRRTLS	No

## Sheet: S5
Table S5 Syntenic blocks of the ABF genes in Triticum aestivum.
Gene Name		Gene ID
Gene1	Gene2	Gene1	Gene2
TaABF1	TaABF2	TraesCS1A02G306300	TraesCS1B02G317100
TaABF1	TaABF3	TraesCS1A02G306300	TraesCS1D02G306000
TaABF1	TaABF7	TraesCS1A02G306300	TraesCS3A02G337200
TaABF1	TaABF13	TraesCS1A02G306300	TraesCS3B02G368300
TaABF2	TaABF3	TraesCS1B02G317100	TraesCS1D02G306000
TaABF2	TaABF7	TraesCS1B02G317100	TraesCS3A02G337200
TaABF2	TaABF13	TraesCS1B02G317100	TraesCS3B02G368300
TaABF2	TaABF19	TraesCS1B02G317100	TraesCS3D02G330300
TaABF3	TaABF7	TraesCS1D02G306000	TraesCS3A02G337200
TaABF3	TaABF13	TraesCS1D02G306000	TraesCS3B02G368300
TaABF3	TaABF19	TraesCS1D02G306000	TraesCS3D02G330300
TaABF4	TaABF5	TraesCS2A02G099400	TraesCS2B02G115700
TaABF4	TaABF6	TraesCS2A02G099400	TraesCS2D02G098700
TaABF4	TaABF22	TraesCS2A02G099400	TraesCS4A02G128900
TaABF4	TaABF23	TraesCS2A02G099400	TraesCS4B02G175800
TaABF4	TaABF24	TraesCS2A02G099400	TraesCS4D02G177700
TaABF5	TaABF6	TraesCS2B02G115700	TraesCS2D02G098700
TaABF5	TaABF22	TraesCS2B02G115700	TraesCS4A02G128900
TaABF5	TaABF23	TraesCS2B02G115700	TraesCS4B02G175800
TaABF6	TaABF22	TraesCS2D02G098700	TraesCS4A02G128900
TaABF6	TaABF23	TraesCS2D02G098700	TraesCS4B02G175800
TaABF6	TaABF24	TraesCS2D02G098700	TraesCS4D02G177700
TaABF7	TaABF13	TraesCS3A02G337200	TraesCS3B02G368300
TaABF7	TaABF19	TraesCS3A02G337200	TraesCS3D02G330300
TaABF8	TaABF14	TraesCS3A02G371800	TraesCS3B02G404200
TaABF8	TaABF20	TraesCS3A02G371800	TraesCS3D02G364900
TaABF13	TaABF19	TraesCS3B02G368300	TraesCS3D02G330300
TaABF14	TaABF20	TraesCS3B02G404200	TraesCS3D02G364900
TaABF22	TaABF23	TraesCS4A02G128900	TraesCS4B02G175800
TaABF22	TaABF24	TraesCS4A02G128900	TraesCS4D02G177700
TaABF25	TaABF27	TraesCS5A02G141500	TraesCS5B02G139800
TaABF25	TaABF29	TraesCS5A02G141500	TraesCS5D02G150700
TaABF26	TaABF28	TraesCS5A02G237200	TraesCS5B02G235600
TaABF26	TaABF30	TraesCS5A02G237200	TraesCS5D02G244500
TaABF27	TaABF29	TraesCS5B02G139800	TraesCS5D02G150700
TaABF28	TaABF30	TraesCS5B02G235600	TraesCS5D02G244500
TaABF31	TaABF32	TraesCS6A02G333600	TraesCS6B02G364000
TaABF31	TaABF33	TraesCS6A02G333600	TraesCS6D02G312800
TaABF32	TaABF33	TraesCS6B02G364000	TraesCS6D02G312800
TaABF32	TaABF34	TraesCS6B02G364000	TraesCS7A02G170600

## Sheet: S6
Table S6 One-to-one orthologous relationships of the ABF genes between Triticum aestivum and Arabidopsis thaliana.
Gene Name		Gene ID
Triticum aestivum	Arabidopsis thaliana	Triticum aestivum	Arabidopsis thaliana
TaABF19	AtDPBF3	TraesCS3D02G330300	AT3G56850

## Sheet: S7
Table S7 Ks, Ka and Ka/Ks calculation and divergent time of the duplicated wheat ABF gene pairs.
Duplicated Gene Pairs	Duplicated Gene Pairs ID	Method	Ka	Ks	Ka/Ks	P-Value(Fisher)	Length	Divergence-Time(Mya)
TaABF23/TaABF22	TraesCS4B02G175800/TraesCS4A02G128900	MA	0.00283937	0.0724722	0.0391788	5.95041e-06	666	3.98199
TaABF27/TaABF25	TraesCS5B02G139800/TraesCS5A02G141500	MA	0.00414809	0.0501602	0.0826968	4.41681e-06	939	2.75605
TaABF24/TaABF23	TraesCS4D02G177700/TraesCS4B02G175800	MA	0.00756192	0.0887591	0.085196	4.69155e-05	669	4.87687
TaABF30/TaABF28	TraesCS5D02G244500/TraesCS5B02G235600	MA	0.00847317	0.0712565	0.118911	1.16593e-06	1095	3.91519
TaABF2/TaABF3	TraesCS1B02G317100/TraesCS1D02G306000	MA	0.00963922	0.0543714	0.177285	6.02667e-05	963	2.98744
TaABF24/TaABF22	TraesCS4D02G177700/TraesCS4A02G128900	MA	0.00743641	0.124205	0.0598723	2.21215e-07	666	6.82445
TaABF6/TaABF4	TraesCS2D02G098700/TraesCS2A02G099400	MA	0.00642385	0.163301	0.0393375	4.24869e-11	801	8.97258
TaABF3/TaABF1	TraesCS1D02G306000/TraesCS1A02G306300	MA	0.0134544	0.0575131	0.233936	0.000404839	969	3.16006
TaABF4/TaABF5	TraesCS2A02G099400/TraesCS2B02G115700	MA	0.00806169	0.195961	0.0411392	3.77027e-12	801	10.7671
TaABF2/TaABF1	TraesCS1B02G317100/TraesCS1A02G306300	MA	0.00718505	0.0890398	0.0806948	7.56929e-10	963	4.8923
TaABF28/TaABF26	TraesCS5B02G235600/TraesCS5A02G237200	MA	0.0139256	0.0873023	0.15951	1.18795e-06	1053	4.79683
TaABF6/TaABF5	TraesCS2D02G098700/TraesCS2B02G115700	MA	0.00868365	0.18656	0.0465462	3.22132e-12	780	10.2505
TaABF30/TaABF26	TraesCS5D02G244500/TraesCS5A02G237200	MA	0.0137392	0.0932722	0.147302	3.41061e-07	1053	5.12485
TaABF17/TaABF16	TraesCS3B02G404500/TraesCS3B02G404400	MA	0.0217143	0.0631942	0.343612	0.00167441	1173	3.47221
TaABF7/TaABF19	TraesCS3A02G337200/TraesCS3D02G330300	MA	0.0206716	0.0956754	0.21606	7.72024e-07	1008	5.25689
TaABF19/TaABF13	TraesCS3D02G330300/TraesCS3B02G368300	MA	0.0234644	0.10251	0.228899	3.44084e-06	1002	5.63242
TaABF11/TaABF10	TraesCS3A02G372100/TraesCS3A02G372000	MA	0.041821	0.0460917	0.907345	0.721474	1146	2.53251
TaABF7/TaABF13	TraesCS3A02G337200/TraesCS3B02G368300	MA	0.0229276	0.118591	0.193333	3.39078e-08	1011	6.51599
TaABF17/TaABF14	TraesCS3B02G404500/TraesCS3B02G404200	MA	0.0384949	0.0703316	0.547335	0.0265365	1173	3.86437
TaABF17/TaABF15	TraesCS3B02G404500/TraesCS3B02G404300	MA	0.0384949	0.0703316	0.547335	0.0265365	1173	3.86437
TaABF16/TaABF15	TraesCS3B02G404400/TraesCS3B02G404300	MA	0.0393066	0.072013	0.545827	0.0279293	1173	3.95676
TaABF15/TaABF14	TraesCS3B02G404300/TraesCS3B02G404200	MA	0.0414979	0.109565	0.37875	0.000142698	1167	6.02005
TaABF20/TaABF18	TraesCS3D02G364900/TraesCS3B02G404600	MA	0.0338784	0.151081	0.224239	5.49037e-10	1155	8.30115
TaABF8/TaABF14	TraesCS3A02G371800/TraesCS3B02G404200	MA	0.0300379	0.161856	0.185585	1.02375e-11	1167	8.89319
TaABF12/TaABF10	TraesCS3A02G372200/TraesCS3A02G372000	MA	0.0501463	0.0977543	0.512983	0.00914646	1146	5.37112
TaABF8/TaABF20	TraesCS3A02G371800/TraesCS3D02G364900	MA	0.0328431	0.164946	0.199114	1.53319e-11	1167	9.06297
TaABF12/TaABF11	TraesCS3A02G372200/TraesCS3A02G372100	MA	0.0554561	0.0873601	0.634798	0.0710228	1146	4.80001
TaABF16/TaABF14	TraesCS3B02G404400/TraesCS3B02G404200	MA	0.0454311	0.125855	0.36098	2.40239e-05	1167	6.91511
TaABF8/TaABF15	TraesCS3A02G371800/TraesCS3B02G404300	MA	0.0392744	0.150056	0.261732	5.59922e-09	1164	8.24484
TaABF29/TaABF25	TraesCS5D02G150700/TraesCS5A02G141500	MA	0.0643191	0.0904948	0.710749	0.199251	933	4.97224
TaABF9/TaABF11	TraesCS3A02G371900/TraesCS3A02G372100	MA	0.0578491	0.111078	0.520795	0.0056956	1119	6.10319
TaABF20/TaABF14	TraesCS3D02G364900/TraesCS3B02G404200	MA	0.0371491	0.185341	0.200436	8.4082e-13	1170	10.1836
TaABF9/TaABF10	TraesCS3A02G371900/TraesCS3A02G372000	MA	0.0594961	0.118384	0.502569	0.00261908	1119	6.50462
TaABF9/TaABF12	TraesCS3A02G371900/TraesCS3A02G372200	MA	0.0634106	0.109108	0.581172	0.0237788	1122	5.99495
TaABF20/TaABF15	TraesCS3D02G364900/TraesCS3B02G404300	MA	0.0416651	0.192329	0.216634	3.18966e-12	1167	10.5675
TaABF8/TaABF16	TraesCS3A02G371800/TraesCS3B02G404400	MA	0.0439986	0.184489	0.238489	5.98846e-11	1164	10.1368
TaABF8/TaABF17	TraesCS3A02G371800/TraesCS3B02G404500	MA	0.0437646	0.185099	0.23644	1.98954e-11	1164	10.1703
TaABF8/TaABF18	TraesCS3A02G371800/TraesCS3B02G404600	MA	0.0419933	0.198862	0.211168	1.98794e-12	1152	10.9265
TaABF20/TaABF16	TraesCS3D02G364900/TraesCS3B02G404400	MA	0.048686	0.218016	0.223313	1.21909e-13	1167	11.9789
TaABF18/TaABF15	TraesCS3B02G404600/TraesCS3B02G404300	MA	0.0527181	0.207497	0.254067	1.22118e-11	1158	11.4009
TaABF20/TaABF17	TraesCS3D02G364900/TraesCS3B02G404500	MA	0.0485738	0.226813	0.214158	1.21752e-14	1167	12.4623
TaABF14/TaABF18	TraesCS3B02G404200/TraesCS3B02G404600	MA	0.0467788	0.239603	0.195235	3.14132e-16	1155	13.165
TaABF16/TaABF18	TraesCS3B02G404400/TraesCS3B02G404600	MA	0.0545709	0.219018	0.249161	1.16533e-12	1161	12.034
TaABF17/TaABF18	TraesCS3B02G404500/TraesCS3B02G404600	MA	0.0580194	0.247399	0.234517	2.27638e-14	1161	13.5934
TaABF29/TaABF27	TraesCS5D02G150700/TraesCS5B02G139800	MA	1.00682	0.978049	1.02941	0.522883	858	53.739

## Sheet: S8
Table S8 Promoter element analysis of wheat ABF genes.
Gene Name	Gene ID	ABRE	ACE	ARE	MBS	MBSI	AuxRR-core	P-box	MRE	TATC-box	LTR	TCA-element	WUN-motif
TaABF1	TraesCS1A02G306300	×	√	√	×	×	×	×	×	×	×	×	×
TaABF2	TraesCS1B02G317100	√	×	×	×	×	×	×	×	×	√	√	×
TaABF3	TraesCS1D02G306000	√	×	√	×	×	×	×	√	×	√	√	√
TaABF4	TraesCS2A02G099400	√	×	√	√	×	×	√	×	×	×	√	×
TaABF5	TraesCS2B02G115700	×	×	√	√	×	×	√	×	×	×	×	×
TaABF6	TraesCS2D02G098700	×	×	×	√	×	×	√	×	×	×	×	×
TaABF7	TraesCS3A02G337200	×	×	×	×	×	×	×	√	√	×	×	×
TaABF8	TraesCS3A02G371800	√	×	√	√	×	×	×	√	×	×	×	×
TaABF9	TraesCS3A02G371900	√	×	√	×	×	×	×	×	×	×	×	×
TaABF10	TraesCS3A02G372000	√	×	√	×	×	×	√	×	√	×	√	×
TaABF11	TraesCS3A02G372100	√	×	√	×	×	×	×	×	×	×	×	×
TaABF12	TraesCS3A02G372200	√	×	√	×	×	×	×	×	×	×	×	×
TaABF13	TraesCS3B02G368300	√	×	×	×	×	×	√	×	×	√	×	×
TaABF14	TraesCS3B02G404200	√	×	√	×	×	×	√	×	×	×	√	×
TaABF15	TraesCS3B02G404300	×	×	×	×	×	×	√	×	×	×	√	×
TaABF16	TraesCS3B02G404400	√	×	×	×	×	×	√	×	×	×	√	×
TaABF17	TraesCS3B02G404500	×	×	×	×	×	×	√	×	×	×	√	×
TaABF18	TraesCS3B02G404600	√	×	√	×	√	√	√	×	×	×	×	×
TaABF19	TraesCS3D02G330300	×	×	×	×	×	×	×	×	√	×	×	×
TaABF20	TraesCS3D02G364900	√	×	√	×	×	×	√	×	×	×	√	×
TaABF21	TraesCS3D02G365500	√	×	√	√	×	√	×	×	×	×	√	×
TaABF22	TraesCS4A02G128900	√	×	√	×	×	×	×	×	×	√	×	×
TaABF23	TraesCS4B02G175800	√	√	×	×	√	×	×	×	×	√	×	×
TaABF24	TraesCS4D02G177700	√	√	√	×	×	×	×	×	×	√	×	×
TaABF25	TraesCS5A02G141500	√	×	√	√	×	√	×	×	×	×	×	×
TaABF26	TraesCS5A02G237200	√	×	×	√	×	×	×	×	×	√	√	×
TaABF27	TraesCS5B02G139800	√	√	×	×	×	√	×	×	×	√	√	×
TaABF28	TraesCS5B02G235600	√	√	×	√	×	×	×	×	×	√	×	×
TaABF29	TraesCS5D02G150700	√	×	√	×	×	√	√	×	×	×	√	×
TaABF30	TraesCS5D02G244500	√	√	×	√	×	×	×	×	×	√	√	×
TaABF31	TraesCS6A02G333600	√	×	×	×	×	×	×	×	×	×	√	×
TaABF32	TraesCS6B02G364000	√	×	√	×	×	×	×	×	×	√	√	×
TaABF33	TraesCS6D02G312800	√	×	√	√	√	×	×	×	×	×	√	×
TaABF34	TraesCS7A02G170600	√	×	√	×	×	×	×	×	×	√	×	×
TaABF35	TraesCS7D02G171300	√	×	√	×	×	×	×	×	×	√	×	×
ABRE	cis-acting element involved in the abscisic acid responsiveness
ACE	cis-acting element involved in light responsiveness
ARE	cis-acting regulatory element essential for the anaerobic induction
MBS	MYB binding site involved in drought-inducibility
MBSI	MYB binding site involved in flavonoid biosynthetic genes regulation
AuxRR-core	cis-acting regulatory element involved in auxin responsiveness
P-box	cis-acting regulatory element involved in gibberellin-responsive
MRE	MYB binding site involved in light responsiveness
TATC-box	cis-acting element involved in gibberellin-responsiveness
LTR	cis-acting element involved in low-temperature responsiveness
TCA-element	cis-acting element involved in salicylic acid responsiveness
WUN-motif	wound-responsive element
×	without this cis-element
√	with this cis-element

## Sheet: S9
Table S9 The expression profiles [log2(TPM+1)] of the ABF genes in different tissues of Triticum aestivum.
Gene Name	Gene ID	Root	Stem	Leaf	Spike	Grain
TaABF1	TraesCS1A02G306300	1.53996	1.22518	0.361832	1.36248	1.23264
TaABF2	TraesCS1B02G317100	1.50518	0.871143	0.213235	1.04421	1.24495
TaABF3	TraesCS1D02G306000	0.999634	0.740818	0.18464	0.846196	1.20459
TaABF4	TraesCS2A02G099400	0.68473	0.43093	0.0118119	0.386672	0.189964
TaABF5	TraesCS2B02G115700	0.478088	0.422849	0.0339649	0.196506	0.00908771
TaABF6	TraesCS2D02G098700	0.537867	0.505115	0.0105722	0.323616	0
TaABF7	TraesCS3A02G337200	1.18435	0.920374	0.290536	0.720748	0.870205
TaABF8	TraesCS3A02G371800	0	0.222152	0.0260975	0.127768	3.52835
TaABF9	TraesCS3A02G371900	0	0	0	0.0051125	0.349337
TaABF10	TraesCS3A02G372000	0	0.036236	0	0.0362529	0.960707
TaABF11	TraesCS3A02G372100	0	0.0114098	0.00453878	0.00368858	0.985841
TaABF12	TraesCS3A02G372200	0	0.0342101	0.00207455	0.00685955	0.759827
TaABF13	TraesCS3B02G368300	1.82775	1.58313	0.533973	1.13244	1.56777
TaABF14	TraesCS3B02G404200	0	0.00584117	0.0031287	0.0159771	0.931044
TaABF15	TraesCS3B02G404300	0.0295363	0.284463	0.0382732	0.177214	3.50281
TaABF16	TraesCS3B02G404400	0	0.0271597	0	0.0161283	0.904342
TaABF17	TraesCS3B02G404500	0.015322	0.0882977	0.00362382	0.0498022	1.09983
TaABF18	TraesCS3B02G404600	0.0099505	0.276169	0.0279962	0.159913	3.58882
TaABF19	TraesCS3D02G330300	1.72513	1.22521	0.243654	0.638571	1.09794
TaABF20	TraesCS3D02G364900	0.0173162	0.2728	0.0350439	0.21883	4.00291
TaABF21	TraesCS3D02G365500	0	0	0	0	0
TaABF22	TraesCS4A02G128900	0.596621	0.6586	0.147242	0.106832	0
TaABF23	TraesCS4B02G175800	0.518757	0.505342	0.11327	0.155682	0.0685663
TaABF24	TraesCS4D02G177700	0.609263	0.465459	0.204648	0.146	0.0802715
TaABF25	TraesCS5A02G141500	2.79999	2.94706	1.19016	1.83197	1.67235
TaABF26	TraesCS5A02G237200	1.60647	1.18098	0.692987	1.35778	1.61785
TaABF27	TraesCS5B02G139800	2.50176	2.33057	0.746542	1.17166	1.35686
TaABF28	TraesCS5B02G235600	2.21717	1.57626	0.542212	1.18554	0.964144
TaABF29	TraesCS5D02G150700	2.7833	2.70187	0.925184	1.92179	1.83902
TaABF30	TraesCS5D02G244500	1.65084	1.08208	0.473128	1.21427	1.15829
TaABF31	TraesCS6A02G333600	2.75458	1.76353	0.849481	1.05606	1.67442
TaABF32	TraesCS6B02G364000	3.41749	2.39161	1.05088	1.60482	2.64505
TaABF33	TraesCS6D02G312800	3.64465	2.32758	1.05873	1.39877	2.24357
TaABF34	TraesCS7A02G170600	0.712879	0.513099	0.151767	0.773863	1.71117
TaABF35	TraesCS7D02G171300	1.0867	0.579233	0.127575	0.695512	1.27501

## Sheet: S10
Table S10 The expression profiles [log2(fold change+1)] of the ABF genes in different tissues of Triticum aestivum under drought, heat, drought+heat, cold and salt stress, and P and N stavation.
Gene Name	Gene ID	Drought	Heat	Drought+Heat	Cold	Salt	P Stavation	N Starvation
TaABF1	TraesCS1A02G306300	0.923231	1.01607	1.03136	0.480317	1.07778	1.23652	0.826347
TaABF2	TraesCS1B02G317100	0.746713	0.877227	0.628413	0.29453	1.04408	1.57566	0.993711
TaABF3	TraesCS1D02G306000	0.851842	1.3956	1.09101	0.663764	1.0123	1.51609	0.79978
TaABF4	TraesCS2A02G099400	0.786081	0.321257	0.38373	0.0979815	1.06973	2.53376	1.11046
TaABF5	TraesCS2B02G115700	0.830145	0.189054	0.0591807	0.215689	0.845164	2.5974	1.02468
TaABF6	TraesCS2D02G098700	1.54847	0	0	0.0956531	0.508466	2.87109	1.42129
TaABF7	TraesCS3A02G337200	0.899474	0.943968	1.08011	0.93489	0.92663	1.33017	0.831287
TaABF8	TraesCS3A02G371800	0	0	0	0	0	0	0
TaABF9	TraesCS3A02G371900	0	0	0	0	0	0	0
TaABF10	TraesCS3A02G372000	0	0	0	0	0	0	0
TaABF11	TraesCS3A02G372100	0	0	0	0	0	0	0
TaABF12	TraesCS3A02G372200	0	0	0	0	0	0	0
TaABF13	TraesCS3B02G368300	0.895541	1.22877	0.703788	1.39325	0.999952	2.01284	0.972051
TaABF14	TraesCS3B02G404200	0	0	0	0	0	0	0
TaABF15	TraesCS3B02G404300	0	0	0	0	0	0	0
TaABF16	TraesCS3B02G404400	0	0	0	0	0	0	0
TaABF17	TraesCS3B02G404500	0	0	0	0	0	0	0
TaABF18	TraesCS3B02G404600	0	0	0	0.0173404	0	0	0.599817
TaABF19	TraesCS3D02G330300	0.553915	0.827856	0.418233	0.838253	0.98069	1.73426	0.954511
TaABF20	TraesCS3D02G364900	0	0	0	0	0	0	0
TaABF21	TraesCS3D02G365500	0	0	0	0	0	0	0
TaABF22	TraesCS4A02G128900	0.153723	0.639391	0.103251	0.697556	0.520501	1.4749	0.954684
TaABF23	TraesCS4B02G175800	0.418894	0.780594	0.379411	1.4871	0.679433	1.48049	0.990738
TaABF24	TraesCS4D02G177700	0.183879	0.425626	0.0752634	0.886488	0.748852	2.5521	1.1348
TaABF25	TraesCS5A02G141500	0.837491	0.685524	0.732306	3.01509	0.954885	1.05376	0.968005
TaABF26	TraesCS5A02G237200	1.28441	1.16544	1.08399	2.81482	1.30322	1.65129	0.934873
TaABF27	TraesCS5B02G139800	0.59885	0.642977	0.605944	2.47419	1.05869	1.25801	1.10252
TaABF28	TraesCS5B02G235600	1.10047	1.32332	1.22594	2.53706	1.20752	2.22916	0.957854
TaABF29	TraesCS5D02G150700	0.863281	0.663578	0.753334	3.03004	1.10025	1.29005	0.985981
TaABF30	TraesCS5D02G244500	1.39182	1.26538	1.33888	2.4086	1.22541	1.85575	1.02043
TaABF31	TraesCS6A02G333600	2.41535	1.79875	1.85677	1.05552	1.4952	2.25606	0.901829
TaABF32	TraesCS6B02G364000	2.06045	1.47014	1.45802	2.66346	1.606	1.73406	1.16409
TaABF33	TraesCS6D02G312800	2.15132	1.51991	1.85828	3.29358	1.39928	1.73353	1.03338
TaABF34	TraesCS7A02G170600	2.19934	1.03667	1.78024	0.394221	1.4263	2.53463	1.3533
TaABF35	TraesCS7D02G171300	1.99794	1.75667	1.88707	0.466588	1.29374	4.311	1.21963

[truncated: 4 more sheets: S11, S12, S13, S14]
